# Supplementary material for: Sex-disaggregated effectiveness data reporting in COVID-19 vaccine research: a systematic review
Source: Commun Med (Lond). 2023 May 19;3:69. doi: 10.1038/s43856-023-00297-7 (PMC10196298; doi:10.1038/s43856-023-00297-7)
Supplement: Supplementary file 2 — Supplementary Data 1 [file 43856_2023_297_MOESM2_ESM.xlsx]

## Sheet: Sheet1
Supplementary Data 1: List of studies excluded after full-text screening, with reasons for exclusion. Potential reasons for exclusion were: non-primary study (e.g. reviews, commentaries, opinion pieces); protocols (i.e. studies that did not present any results); ineligible study design (e.g. studies without a control group, all clinical trials, economic analyses, modelling studies, and qualitativ…
Author, Year	Title	Journal or Platform	Language	Reason for exclusion
Abdelhamid 2021	SARS-CoV-2 vaccines breakthrough infection hospitalizations after one dose in Libya: cohort study	Preprint server	English	Ineligible study design
Abu-Raddad 2021	Protection afforded by the BNT162b2 and mRNA-1273 COVID-19 vaccines in fully vaccinated cohorts with and without prior infection	Preprint server	English	Ineligible study design
Alharbi 2021	Effectiveness of COVID-19 Vaccines: Eight Months Post Single Dose Vaccination	Preprint server	English	Ineligible study design
Andersen 2021	Risk of coronavirus disease 2019 (Covid-19) contraction and severe infection in home- or healthcare professionals: Home- or Healthcare professionals' risk of Covid-19	J Infect	English	Ineligible outcome
Antonelli 2021	Post-vaccination SARS-CoV-2 infection: risk factors and illness profile in a prospective, observational community-based case-control study	Preprint server	English	Interim/older version
Azamgarhi 2021	Experience of COVID-19 Vaccination of Healthcare Workers in a Hospital Setting	Preprint server	English	Interim/older version
Bailly 2021	BNT162b2 mRNA vaccination did not prevent an outbreak of SARS COV-2 variant 501Y.V2 in an elderly nursing home but reduced transmission and disease severity	Clin Infect Dis	English	Ineligible outcome
Barandalla 2021	Impact of scaling up SARS-CoV-2 vaccination on COVID-19 hospitalizations in Spain	Int J Infect Dis	English	Ineligible outcome
Ben-Tov 2021	BNT162b2 Messenger RNA COVID-19 Vaccine Effectiveness in Patients With Inflammatory Bowel Disease: Preliminary Real-World Data During Mass Vaccination Campaign	Gastroenterology.	English	Ineligible study design
Berry 2021	Audit of vaccination status of health-care workers who tested positive for SARS-CoV-2	J Clin Virol	English	Ineligible study design
Bersanelli 2020	Clinical impact of COVID-19 in a single-center cohort of a prospective study in cancer patients receiving immunotherapy	Immunother	English	Ineligible exposure
Bianchi 2021	BNT162b2 mRNA COVID-19 vaccine effectiveness in the prevention of SARS-CoV-2 Infection: A preliminary report	J Infect Dis	English	Interim/older version
Bitan 2021	COVID-19 hospitalisation, mortality, vaccination, and postvaccination trends among people with schizophrenia in Israel: a longitudinal cohort study	Lancet Psychiatry	English	Ineligible outcome
Björk 2021	Effectiveness of the BNT162b2 vaccine in preventing COVID-19 in the working age population – first results from a cohort study in Southern Sweden	Preprint server	English	Interim/older version
Blaiszik 2021	The Delta Variant Had Negligible Impact on COVID-19 Vaccine Effectiveness in the USA	Preprint server	English	Ineligible study design
Bleicher 2021	COVID-19 vaccination safety and efficiency during pregnancy: a prospective observational study	Vaccine	English	Included individuals of one sex only
Brunner 2021	SARS-CoV-2 Postvaccination Infections Among Staff Members of a Tertiary Care University Hospital – Vienna, January-July 2021; an Exploratory Study on 8 500 Employees with Better Outcome of Vector than m-RNA Vaccine	Preprint server	English	Ineligible outcome
Bukhari 2021	Real-World Effectiveness of COVID-19 Vaccines: the Diverging Pattern of COVID-19 Cases and Deaths in Countries with High Vaccination Rates	Preprint server	English	Ineligible study design
Burugorri-Pierre 2021	Investigation of an Outbreak of COVID-19 in a French Nursing Home With Most Residents Vaccinated	JAMA Netw Open	English	Ineligible study design
Butt 2021	Rate and risk factors for breakthrough SARS-CoV-2 infection after vaccination	J Infect	English	Ineligible study design
Butt 2021	Effectiveness of the SARS-CoV-2 mRNA Vaccines in Pregnant Women	Preprint server	English	Included individuals of one sex only
Cabezas 2021	Effects of BNT162b2 mRNA Vaccination on COVID-19 Disease, Hospitalisation and Mortality in Nursing Homes and Healthcare Workers: A Prospective Cohort Study Including 28,594 Nursing Home Residents, 26,238 Nursing Home Staff, and 61,951 Healthcare Workers in Catalonia	Preprint server	English	Interim/older version
CallejasRubio 2021	Efficacy and safety of SARS-CoV-2 vaccine in patients with giant cell arteritis	Med Clin	Spanish	Ineligible outcome
CDC 2021	COVID-19 Vaccine Breakthrough Infections Reported to CDC - United States, January 1-April 30, 2021	MMWR	English	Ineligible study design
Chau 2021	Transmission of SARS-CoV-2 Delta Variant Among Vaccinated Healthcare Workers, Vietnam	Preprint server	English	Ineligible study design
Chi 2021	Effectiveness of an Inactivated SARS-CoV-2 Vaccine	N Engl J Med	English	Not a primary study
Chodick 2021	The Effectiveness of the First Dose of BNT162b2 Vaccine in Reducing SARS-CoV-2 Infection: Real-World Evidence	Preprint server	English	Interim/older version
Chodick 2021	The effectiveness of the first dose of BNT162b2 vaccine in reducing SARS-CoV-2 infection 13-24 days after immunization: real-world evidence	Preprint server	English	Interim/older version
Christie 2021	Decreases in COVID-19 cases, emergency department visits, hospital admissions, and deaths among older adults following the introduction of COVID-19 vaccine - United States, September 6, 2020-May 1, 2021	MMWR	English	Ineligible outcome
Chung 2021	Effectiveness of BNT162b2 and mRNA-1273 COVID-19 vaccines against symptomatic SARS-CoV-2 infection and severe COVID-19 outcomes in Ontario, Canada: a test-negative design study	Preprint server	English	Interim/older version
Chung 2021	Effectiveness of BNT162b2 and mRNA-1273 COVID-19 Vaccines Against Symptomatic SARS-CoV-2 Infection and Severe COVID-19 Outcomes in Ontario, Canada	Preprint server	English	Interim/older version
Correia 2021	COVID-19 vaccines: effectiveness and number needed to treat	Lancet Microbe	English	Not a primary study
Cserep 2021	The effect of a single dose of BNT162b2 vaccine on the incidence of severe COVID-19 infection in patients on chronic hemodialysis: a single-centre study	Clin Experiment Nephrol	English	Ineligible outcome
Dagan 2021 (B)	Effectiveness of the BNT162b2 mRNA COVID-19 vaccine in pregnancy	Nat Med	English	Included individuals of one sex only
Dash 2021	Breakthrough SARS-CoV-2 infections in an eastern state of India: A preliminary report	Preprint server	English	Ineligible outcome
Datta 2021	Real life vaccine effectiveness against COVID-19: Proof of the pudding!	Medical Journal Armed Forces India	English	Not a primary study
Dean 2021	Covid-19 Vaccine Effectiveness and the Test-Negative Design	N Engl J Med	English	Not a primary study
Delahoy 2021	Hospitalizations Associated with COVID-19 Among Children and Adolescents - COVID-NET, 14 States, March 1, 2020-August 14, 2021	MMWR	English	Ineligible study design
DeLeo 2021	Effectiveness of the mRNA BNT162b2 vaccine against SARS-CoV-2 severe infections in the Israeli over 60 population: a temporal analysis done by using the national surveillance data	Preprint server	English	Ineligible study design
DelPoeta 2021	COVID-19 vaccination: Evaluation of risk for protection failure in chronic lymphocytic leukemia patients	Hematol Oncol	English	Ineligible outcome
DePonfilly 2021	Is Second dose of vaccination useful in previously SARS-CoV-2 infected Health Care Workers?	Preprint server	English	Ineligible outcome
Desai 2021	Measuring the Impact of Single Dose of ChAdOx1 nCOV-19 Corona Virus Vaccine (Recombinant) on Hospital Stay, ICU Requirement, and Mortality Outcome in a Tertiary Care Centre”	Preprint server	English	Ineligible outcome
DeSalazar 2021	High coverage COVID-19 mRNA vaccination rapidly controls SARS-CoV-2 transmission in Long-Term Care Facilities	Preprint server	English	Ineligible study design
Domi 2021	The BNT162b2 vaccine is associated with lower new COVID-19 cases in nursing home residents and staff	J Am Geriatr Soc	English	Ineligible study design
Dougherty 2021	SARS-CoV-2 B.1.617.2 (Delta) Variant COVID-19 Outbreak Associated with a Gymnastics Facility - Oklahoma, April-May 2021	MMWR	English	Ineligible study design
Doyle 2021	Multiple Variants of SARS-CoV-2 in a University Outbreak After Spring Break - Chicago, Illinois, March-May 2021	MMWR	English	Ineligible study design
Duerr 2021	Dominance of alpha and Iota variants in SARS-CoV-2 vaccine breakthrough infections in New York City	J Clin Investig	English	Ineligible study design
Dunbar 2021	Impact of coronavirus disease 2019 (COVID-19) vaccination program on healthcare worker infections in an academic hospital	Infect Contr Hosp Epidemiol	English	Not a primary study
Edelstein 2021	BNT 13b2 Pfizer vaccine protects against SARS-CoV-2 respiratory mucosal colonization even after prolonged exposure to positive family members	J Hosp Infect	English	Ineligible outcome
Emary 2021	Efficacy of ChAdOx1 nCoV-19 (AZD1222) Vaccine Against SARS-CoV-2 VOC 202012/01 (B.1.1.7) (preprint)	Preprint server	English	Ineligible study design
Escobar-Agreda 2021	Survival of health workers infected by SARS-CoV-2 in the context of vaccination against COVID-19 in Peru	Preprint server	English	Ineligible study design
Evans 2021	Vaccine effectiveness studies in the field	N Engl J Med	English	Not a primary study
Fernandez-Prada 2021	Personal and vaccination history as factors associated with SARS-CoV-2 infection	Med Clin	English	Ineligible exposure
Fillmore 2021	The COVID-19 Hospitalization Metric in the Pre- and Post-vaccination Eras as a Measure of Pandemic Severity: A Retrospective, Nationwide Cohort Study	Preprint server	English	Ineligible outcome
Frantzen 2021	Efficacy of the BNT162b2 mRNA COVID-19 vaccine in a haemodialysis cohort	Nephrol Dial Transpl	English	Ineligible outcome
Gault 2021	Impact of vaccination on the dynamics of COVID-19 outbreak in the elderly over 75 years in Nouvelle-Aquitaine	Bull Epidem Hedbo	French	Ineligible study design
Ghosh 2021	COVISHIELD (AZD1222) VaccINe effectiveness among healthcare and frontline Workers of INdian Armed Forces: Interim results of VIN-WIN cohort study	Med J Armed Forces India	English	Included individuals of one sex only
Glampson 2021	North West London Covid-19 Vaccination Programme: Real-world evidence for Vaccine uptake and effectiveness	Preprint server	English	Interim/older version
Goes 2021	New infections by SARS-CoV-2 variants of concern after natural infections and post-vaccination in Rio de Janeiro, Brazil	Infect Genet Evol	English	Ineligible outcome
Gohil 2021	Asymptomatic and Symptomatic COVID-19 Infections among Health Care Personnel before and after Vaccination	JAMA Netw Open	English	Ineligible outcome
Goldshtein 2021	Association Between BNT162b2 Vaccination and Incidence of SARS-CoV-2 Infection in Pregnant Women	JAMA	English	Included individuals of one sex only
Gonzalez-Castro 2021	[Impact of vaccination on admissions to an intensive care unit for COVID-19 in a third-level hospital.]	Med Intens	Spanish	Ineligible study design
Griffin 2021	SARS-CoV-2 Infections and Hospitalizations Among Persons Aged >=16 Years, by Vaccination Status - Los Angeles County, California, May 1-July 25, 2021	MMWR	English	Ineligible study design
Griffin 2021	Covid-19: China’s CoronaVac vaccine offers 83.5% protection against symptomatic infection, interim analysis finds	BMJ	English	Not a primary study
Guha 2021	The incidence and in-hospital mortality of COVID-19 patients post-vaccination in eastern India	Preprint server	English	Ineligible study design
Guijarro 2021	SARS-CoV-2 new infections among health care workers after the first dose of the BNT162b2 mRNA Covid-19 Vaccine	Preprint server	English	Ineligible outcome
Guijarro 2021	SARS-CoV-2 new infections among health-care workers after the first dose of the BNT162b2 mRNA COVID-19 vaccine. A hospital-wide cohort study	Clin Microbiol Infect	English	Ineligible outcome
Haas 2021	Nationwide Vaccination Campaign with BNT162b2 in Israel Demonstrates High Vaccine Effectiveness and Marked Declines in Incidence of SARS-CoV-2 Infections and COVID-19 Cases, Hospitalizations, and Deaths (preprint)	Preprint server	English	Interim/older version
Haas 2021	Infections, hospitalisations, and deaths averted via a nationwide vaccination campaign using the Pfizer-BioNTech BNT162b2 mRNA COVID-19 vaccine in Israel: a retrospective surveillance study	Lancet Infect Dis	English	Ineligible study design
Hacisuleyman 2021	Vaccine breakthrough infections with SARS-COV-2 variants	N Engl J Med	English	Ineligible study design
Hadi 2021	COVID-19 Vaccination Is Safe and Effective in Patients With Inflammatory Bowel Disease: Analysis of a Large Multi-institutional Research Network in the United States	Gastroenterology.	English	Ineligible outcome
Hagan 2021	Outbreak of SARS-CoV-2 B.1.617.2 (Delta) Variant Infections Among Incarcerated Persons in a Federal Prison - Texas, July-August 2021	MMWR	English	Included individuals of one sex only
Haghpanah 2021	Analysis of the Potential Efficacy and Timing of COVID-19 Vaccine on Morbidity and Mortality	Preprint server	English	Ineligible study design
Haghpanah 2021	Analysis of the potential impact of durability, timing, and transmission blocking of COVID-19 vaccine on morbidity and mortality	EClinicalMedicine	English	Ineligible study design
Hall 2021	Effectiveness of BNT162b2 mRNA Vaccine Against Infection and COVID-19 Vaccine Coverage in Healthcare Workers in England, Multicentre Prospective Cohort Study (the SIREN Study)	Preprint server	English	Interim/older version
Henry 2021	Effectiveness of COVID-19 vaccines: findings from real world studies	Med J Austr	English	Not a primary study
Hetemaki 2021	An outbreak caused by the SARS-CoV-2 Delta variant (B.1.617.2) in a secondary care hospital in Finland, May 2021	Eurosurveill	English	Ineligible outcome
Heudorf 2021	The risk of asymptomatic and symptomatic covid-19 infec tion among schoolteachers and day-care workers compared to hospital and nursing-home staff	Deutsches Arzteblatt International	English	Ineligible exposure
Hoffmann 2021	Age- and sex-graded data evaluation of vaccination reactions after initial injection of the bnt162b2 mrna vaccine in a local vaccination center in germany	Vaccines	English	Ineligible outcome
Hollinghurst 2021	COVID-19 Infection Risk amongst 14,104 Vaccinated Care Home Residents: A national observational longitudinal cohort study in Wales, United Kingdom, December 2020 to March 2021	Preprint server	English	Ineligible study design
Hsu 2021	Limited protection against SARS-CoV-2 infection and virus transmission after mRNA vaccination	J Infect	English	Not a primary study
Hu 2021	Effectiveness of inactive COVID-19 vaccines against severe illness in B.1.617.2 (Delta) variant-infected patients in Jiangsu, China	Preprint server	English	Ineligible study design
Hungerford 2021	Real world effectiveness of covid-19 vaccines	BMJ	English	Not a primary study
Hyams 2021	Assessing the Effectiveness of BNT162b2 and ChAdOx1nCoV-19 COVID-19 Vaccination in Prevention of Hospitalisations in Elderly and Frail Adults: A Single Centre Test Negative Case-Control Study	Preprint server	English	Interim/older version
Imai 2021	Interpreting estimates of coronavirus disease 2019 (COVID-19) vaccine efficacy and effectiveness to inform simulation studies of vaccine impact: a systematic review	Preprint server	English	Not a primary study
Isitt 2021	The early impact of vaccination against SARS-CoV-2 in Region Stockholm, Sweden	Preprint server	English	Ineligible study design
Israel 2021	Elapsed time since BNT162b2 vaccine and risk of SARS-CoV-2 infection in a large cohort	Preprint server	English	Ineligible study design
Jablonska 2021	The real-life impact of vaccination on COVID-19 mortality in Europe and Israel	Public Health	English	Ineligible study design
Jacobson 2021	Post-vaccination SARS-CoV-2 infections and incidence of the B.1.427/B.1.429 variant among healthcare personnel at a northern California academic medical center	Preprint server	English	Ineligible study design
Jacobson 2021	Post-vaccination SARS-CoV-2 infections and incidence of presumptive B.1.427/B.1.429 variant among healthcare personnel at a northern California academic medical center	Clin Infect Dis	English	Ineligible study design
Jahromi 2021	Partial protection of Sinopharm vaccine against SARS COV2 during recent outbreak in Bahrain	Microb Pathog	English	Ineligible study design
Kaur 2021	Occurrence of COVID-19 in priority groups receiving ChAdOx1 nCoV-19 coronavirus vaccine (recombinant): A preliminary analysis from north India	J Med Virol	English	Ineligible study design
Ke 2021	Longitudinal analysis of SARS-CoV-2 vaccine breakthrough infections reveal limited infectious virus shedding and restricted tissue distribution	Preprint server	English	Ineligible study design
Kelly 2021	Safety and efficacy of COVID-19 vaccines in multiple sclerosis patients	J Neuroimmunol	English	Not a primary study
Kerwin 2021	An Analysis of SARS-CoV-2 Vaccine Breakthrough Infections and Associated Clinical Outcomes	Preprint server	English	Ineligible study design
Khawaja 2021	The Impact of SARS-COV-2 Variants on Vaccine Efficacy Amongst Healthcare Workers During India’s Second Wave	Preprint server	English	Ineligible study design
Knoll 2021	Oxford-AstraZeneca COVID-19 vaccine efficacy	Lancet	English	Not a primary study
Kuehn 2021	Even Partial COVID-19 Vaccination Protects Nursing Home Residents	JAMA	English	Not a primary study
Kuehn 2021	Israel's Real-life Evidence That Vaccine Can Prevent Severe COVID-19	JAMA	English	Not a primary study
Kumar 2021	Clinical outcomes in vaccinated individuals hospitalized with Delta variant of SARS-CoV-2	Preprint server	English	Ineligible study design
La Raja 2021	COVID-19 convalescent plasma donors: impact of vaccination on antibody levels, breakthrough infections and reinfection rate	Preprint server	English	Ineligible study design
Lange 2021	Breakthrough Infections in BNT162b2-Vaccinated Health Care Workers	N Engl J Med	English	Ineligible study design
Lefèvre 2021	Impact of B.1.351 (beta) SARS-CoV-2 variant on BNT162b2 mRNA vaccine effectiveness in long-term care facilities of eastern France: a retrospective cohort study	Preprint server	English	Interim/older version
Li 2021	Phased implementation of covid-19 vaccination: Rapid assessment of policy adoption, reach and effectiveness to protect the most vulnerable in the us	Intern J Environm Res Public Health	English	Ineligible study design
Li 2021	Clinical Features of Imported Chinese COVID-19 Patients Following Chinese Inactivated Vaccines Injection Abroad	Preprint server	English	Ineligible study design
Liang 2021	COVID-19 vaccinations are associated with reduced fatality rates: Evidence from cross-county quasi-experiments	J Glob Health	English	Ineligible study design
Lillie 2021	First dose of BNT162b2 mRNA vaccine in a Health Care Worker cohort is associated with reduced symptomatic and asymptomatic SARS-CoV-2 infection	Clin Infect Dis	English	Ineligible outcome
Linsenmeyer 2021	Cryptic Transmission of the Delta Variant AY.3 Sublineage of SARS-CoV-2 among Fully Vaccinated Patients on an Inpatient Ward	Preprint server	English	Ineligible study design
Loconsole 2021	Investigation of an outbreak of symptomatic SARS-CoV-2 VOC 202012/01-lineage B.1.1.7 infection in healthcare workers, Italy	Clin Microbiol Infect	English	Ineligible study design
Lopez-Bernal 2021	Early effectiveness of COVID-19 vaccination with BNT162b2 mRNA vaccine and ChAdOx1 adenovirus vector vaccine on symptomatic disease, hospitalisations and mortality in older adults in England	Preprint server	English	Interim/older version
Lutrick 2021	COVID-19 Infection, Reinfection, and Vaccine Effectiveness in a Prospective Cohort of Arizona Frontline/Essential Workers: The AZ HEROES Research Protocol	JMIR Res Protoc	English	Study protocol
Malinis 2021	Effectiveness of SARS-CoV-2 vaccination in fully vaccinated solid organ transplant recipients	Am J Transpl	English	Ineligible study design
Marco 2021	Outbreak of SARS-CoV-2 in a prison: Low effectiveness of a single dose of the adenovirus vector ChAdOx1 vaccine in recently vaccinated inmates	Enf Emerg	English	Included individuals of one sex only
Mateo-Urdiales 2021	Risk of SARS-CoV-2 infection and subsequent hospital admission and death at different time intervals since first dose of COVID-19 vaccine administration, Italy, 27 December 2020 to mid-April 2021	Eurosurveill	English	Ineligible study design
Mateo-Urdiales 2021	Initial impact of SARS-Cov-2 vaccination on healthcare workers in Italy- Update on the 28th of March 2021	Vaccine	English	Ineligible study design
Mathema 2021	Post-vaccination SARS-COV-2 among healthcare workers in New Jersey: a genomic epidemiological study	Preprint server	English	Ineligible study design
McConaghy 2021	An assessment of the impact of the vaccination program on coronavirus disease 2019 (COVID-19) outbreaks in care homes in Northern Ireland-A pilot study	Infect Contr Hosp Epidemiol	English	Ineligible study design
McEvoy 2021	Real-world Effectiveness of 2-dose SARS-CoV-2 Vaccination in Kidney Transplant Recipients	Preprint server	English	Ineligible outcome
McKeigue 2021	Efficacy of vaccination against severe COVID-19 in relation to Delta variant and time since second dose: the REACT-SCOT case-control study	Preprint server	English	Interim/older version
McKeigue 2021	Efficacy of COVID-19 vaccination in individuals designated as clinically extremely vulnerable in Scotland	Preprint server	English	Interim/older version
McQuade 2021	ChAdOx1 nCoV-19 vaccine: asymptomatic efficacy estimates	Lancet	English	Not a primary study
Menni 2021	Vaccine side-effects and SARS-CoV-2 infection after vaccination in users of the COVID Symptom Study app in the UK: a prospective observational study	Lancet Infect Dis	English	Ineligible study design
Milman 2021	SARS-CoV-2 infection risk among unvaccinated is negatively associated with community-level vaccination rates	Preprint server	English	Ineligible outcome
Milman 2021	Community-level evidence for SARS-CoV-2 vaccine protection of unvaccinated individuals	Nat Med	English	Ineligible outcome
Mlcochova 2021	SARS-CoV-2 B.1.617.2 Delta variant replication and immune evasion	Nature	English	Ineligible study design
Monforte 2021	Association between Sex, Age and Previous COVID-19 Infection with the Risk of Self-Reported Symptoms after Anti-SARS COV-2 mRNA BNT162b2 Vaccination: Data from 3,078 Health Care Workers	Preprint server	English	Ineligible study design
Monge 2021	Direct and indirect effectiveness of mRNA vaccination against SARS-CoV-2 infection in long-term care facilities in Spain	Preprint server	English	Interim/older version
Mor 2021	Short-term impact of nursing home SARS-CoV-2 vaccinations on new infections, hospitalizations, and deaths	J Am Geriatr Soc	English	Ineligible outcome
Mor 2021	BNT162b2 Vaccination Efficacy is Marginally Affected by the SARS-CoV-2 B.1.351 Variant in Fully Vaccinated Individuals (preprint)	Preprint server	English	Interim/older version
MuletPons 2021	[Effectiveness of the BNT162b2 vaccine in the staff of the Javea Health Center]	Gaceta Sanitaria	Spanish	Ineligible outcome
Narasimhan 2021	Expanding covid-19 vaccine availability: Role for combined orthogonal serology testing (cost)	Vaccines	English	Ineligible study design
Nunes 2021	mRNA vaccines effectiveness against COVID-19 hospitalizations and deaths in older adults: a cohort study based on data-linkage of national health registries in Portugal	Preprint server	English	Interim/older version
NunezLopez 2021	Effectiveness of the BNT162b2 mRNA Covid-19 vaccine in Spanish healthcare workers	Enferm Infecc Microbiol Clin	English	Ineligible outcome
Onishi 2021	Effectiveness of an Inactivated SARS-CoV-2 Vaccine	N Engl J Med	English	Not a primary study
Oster 2021	Association Between Exposure Characteristics and the Risk for COVID-19 Infection Among Health Care Workers With and Without BNT162b2 Vaccination	JAMA Netw Open	English	Ineligible outcome
Pawlowski 2021	FDA-authorized COVID-19 vaccines are effective per real-world evidence synthesized across a multi-state health system	Preprint server	English	Interim/older version
Pilishvili 2021	Interim Estimates of Vaccine Effectiveness of Pfizer-BioNTech and Moderna COVID-19 Vaccines Among Health Care Personnel - 33 U.S. Sites, January-March 2021	MMWR	English	Interim/older version
Prato 2021	Effect of BNT162b2 mRNA Vaccination on the Incidence of COVID-19 and Duration of Sick Leave Among Healthcare Workers: A Retrospective Cohort Study	J Occup Environ Med	English	Ineligible outcome
Prendecki 2021	Single-dose SARS-CoV-2 vaccination efficacy in the elderly	Lancet Infect Dis	English	Not a primary study
Pritchard 2021	Impact of vaccination on new SARS-CoV-2 infections in the UK	Preprint server	English	Interim/older version
Prunas 2021	Vaccination with BNT162b2 reduces transmission of SARS-CoV-2 to household contacts in Israel	Preprint server	English	Ineligible study design
Puranik 2021	Durability analysis of the highly effective BNT162b2 vaccine against COVID-19	Preprint server	English	Ineligible study design
Ramirez 2021	SARS-CoV-2 Breakthrough Infections in Fully Vaccinated Individuals	Preprint server	English	Ineligible outcome
Ranzani 2021	Effectiveness of the CoronaVac vaccine in the elderly population during a Gamma variant-associated epidemic of COVID-19 in Brazil: A test-negative case-control study	Preprint server	English	Interim/older version
Riad 2021	COVID-19 Vaccines Safety Tracking (CoVaST): Protocol of a Multi-Center Prospective Cohort Study for Active Surveillance of COVID-19 Vaccines' Side Effects	Intern J Environm Res Public Health	English	Study protocol
Robbins 2021	SARS-CoV-2 infection despite vaccination: An under-reported COVID-19 cohort	Clin Med	English	Ineligible outcome
Roghani 2021	The Influence of Covid-19 Vaccine on Daily Cases, Hospitalization, and Death Rate in Tennessee: A Case Study in the United States	Preprint server	English	Ineligible study design
Salcher-Konrad 2021	Emerging Evidence on Effectiveness of COVID-19 Vaccines Among Residents of Long-Term Care Facilities	J Am Dir Assoc	English	Not a primary study
Sampathkumar 2021	Lessons From India's Second Wave: Real World Effectiveness of Health Care Worker Vaccination	Mayo Clin Proc	English	Not a primary study
Sanderson 2021	COVID vaccines protect against Delta, but their effectiveness wanes	Nature	English	Not a primary study
Sansone 2021	Effectiveness of BNT162b2 vaccine against the B.1.1.7 variant of SARS-CoV-2 among healthcare workers in Brescia, Italy	J Infect	English	Duplicate data
Schwarzer 2021	A single dose of the Biontech/Pfizer BNT162b2 vaccine protected elderly residents from severe COVID-19 during a SARS-coronavirus-2 outbreak in a senior citizen home in Germany	Immun Inflamm Dis	English	Ineligible outcome
Scoccianti 2021	Acute tolerance of Moderna mRNA-1273 vaccine against COVID-19 in patients with cancer treated with radiotherapy	Lancet Oncol	English	Ineligible outcome
Selby 2021	Effect of severe acute respiratory coronavirus virus 2 (SARS-CoV-2) mRNA vaccination in healthcare workers with high-risk coronavirus disease 2019 (COVID-19) exposure	Infect Contr Hosp Epidemiol	English	Ineligible outcome
Shader 2021	COVID-19 Vaccine Effectiveness	Clin Ther	English	Not a primary study
Shah 2021	Effect of Vaccination on Transmission of SARS-CoV-2	N Engl J Med	English	Duplicate data
Shaker 2021	The Importance of a Timely Second Dose of the 2021 COVID-19 mRNA Vaccine Depends on the Protection Afforded by a First Dose and Subsequent Risk of Anaphylaxis	J Allergy Clin Immunol Pract	English	Ineligible study design
Sharma 2021	COVID-19 Vaccine Breakthrough Infections in Veterans Health Administration	Preprint server	English	Ineligible study design
Shenai 2021	Equivalency of Protection from Natural Immunity in COVID-19 Recovered Versus Fully Vaccinated Persons: A Systematic Review and Pooled Analysis	Preprint server	English	Not a primary study
Shinde 2021	Preliminary Efficacy of the NVX-CoV2373 Covid-19 Vaccine Against the B.1.351 Variant	Preprint server	English	Ineligible study design
Shrotri 2021	Vaccine effectiveness of the first dose of ChAdOx1 nCoV-19 and BNT162b2 against SARS-CoV-2 infection in residents of Long-Term Care Facilities (VIVALDI study)	Preprint server	English	Interim/older version
Skowronski 2021	Single-dose mRNA vaccine effectiveness against SARS-CoV-2, including P.1 and B.1.1.7 variants: a test-negative design in adults 70 years and older in British Columbia, Canada	Preprint server	English	Interim/older version
Soundararajan 2021	FDA-approved COVID-19 vaccines are effective per real-world evidence synthesized across a multi-state health system	Preprint server	English	Interim/older version
Tareq 2021	Impact of SARS-CoV-2 delta variant (B.1.617.2) in surging second wave of COVID-19 and efficacy of vaccines in tackling the ongoing pandemic	Hum Vaccin Immunother	English	Not a primary study
Tauh 2021	An updated look at the 16-week window between doses of vaccines in BC for COVID-19	BC Med J	English	Not a primary study
Tene 2021	An outbreak of severe acute respiratory coronavirus virus 2 (SARS-CoV-2) infections among hospital personnel with high mRNA vaccine uptake	Infect Contr Hosp Epidemiol	English	Ineligible study design
Tenforde 2021	Effectiveness of SARS-CoV-2 mRNA Vaccines for Preventing Covid-19 Hospitalizations in the United States	Preprint server	English	Interim/older version
Teran 2021	Postvaccination SARS-CoV-2 Infections Among Skilled Nursing Facility Residents and Staff Members - Chicago, Illinois, December 2020-March 2021	MMWR	English	Duplicate data
Thathai 2021	Study of COVID-19 Infection, its Severity and Outcome in COVID-19 Vaccinated People at Tertiary Health Care Center, North West Rajasthan	J Assoc Physicians India	English	Ineligible study design
Thomas 2021	Safety and Efficacy of the BNT162b2 mRNA Covid-19 Vaccine through 6 Months	N Engl J Med	English	Ineligible study design
Thompson 2021	Interim Estimates of Vaccine Effectiveness of BNT162b2 and mRNA-1273 COVID-19 Vaccines in Preventing SARS-CoV-2 Infection Among Health Care Personnel, First Responders, and Other Essential and Frontline Workers - Eight U.S. Locations, December 2020-March 2021	MMWR	English	Interim/older version
Thompson 2021	Prevention and Attenuation of COVID-19 by BNT162b2 and mRNA-1273 Vaccines	Preprint server	English	Interim/older version
Toniutto 2021	Clinical update on the efficacy of anti-SARS-CoV-2 mRNA vaccines in patients on the waiting list for liver transplantation and in liver transplant recipients	Dig Liver Dis	English	Not a primary study
Tregoning 2021	Progress of the COVID-19 vaccine effort: viruses, vaccines and variants versus efficacy, effectiveness and escape	Nat Rev Immunol	English	Not a primary study
Vaishya 2021	Post-Vaccination Symptomatic SARS-CoV-2 Infections are Minimal and Non-Serious: An Observational Multicenter Indian Cohort Study of 28342 Healthcare Workers	Preprint server	English	Ineligible study design
Vaishya 2021	Lack of vaccination and associated comorbidities predispose to the need for intensive care in individuals infected with the delta variant - A case cohort study from a tertiary care hospital in New Delhi, India	Diabetes Metabol Syndr	English	Ineligible study design
Vaishya 2021	SARS-CoV-2 infection after COVID-19 immunization in healthcare workers: A retrospective, pilot study	Indian J Med Res	English	Ineligible study design
Vaishya 2021	ChAdOx1 n-COV 19 Vaccine Protected Health Care Workers From Severe Infection Caused by the Variants	Mayo Clin Proc	English	Ineligible study design
Vasileiou 2021	Effectiveness of First Dose of COVID-19 Vaccines Against Hospital Admissions in Scotland: National Prospective Cohort Study of 5.4 Million People	Preprint server	English	Interim/older version
Victora 2021	Estimating the early impact of immunization against COVID-19 on deaths among elderly people in Brazil: analyses of routinely-collected data on vaccine coverage and mortality	Preprint server	English	Ineligible study design
Victora 2021	Estimating the early impact of vaccination against COVID-19 on deaths among elderly people in Brazil: Analyses of routinely-collected data on vaccine coverage and mortality	EClinicalMedicine	English	Ineligible study design
Voysey 2021	Single Dose Administration, And The Influence Of The Timing Of The Booster Dose On Immunogenicity and Efficacy Of ChAdOx1 nCoV-19 (AZD1222) Vaccine (preprint)	Preprint server	English	Ineligible study design
Wang 2021	Guangdong’s Study of the Effectiveness of China’s Inactivated Vaccines Against the SARS-CoV-2 B.1.617.2 (Delta) Variant	China CDC Wkly	English	Not a primary study
Wilder-Smith 2021	Effectiveness of an inactivated SARS-CoV-2 vaccine	N Engl J Med	English	Not a primary study
Xiang 2021	Association of COVID-19 vaccination with risks of hospitalization and mortality due to cardiovascular and other diseases: A study of the UK Biobank	Preprint server	English	Ineligible outcome
Yadav 2021	The high mortality and impact of vaccination on COVID-19 in hemodialysis population in India during the second wave	KI Reports	English	Ineligible study design
Ye 2021	COVID outbreak after the 1st dose of COVID vaccine among the nursing home residents: What happened?	Geriatr Nurs	English	Ineligible study design
Yen 2021	COVID-19 Vaccines in Patients with Maintenance Hemodialysis	J Pers Med	English	Not a primary study
Yousaf 2021	Postvaccination COVID-19 among Healthcare Workers, Israel	Emerg Infect Dis	English	Not a primary study
Zaqout 2021	The initial impact of a national BNT162b2 mRNA COVID-19 vaccine rollout	Intern J Infect Dis	English	Ineligible study design
Abu-Raddad 2021	Protection offered by mRNA-1273 versus BNT162b2 vaccines against SARS-CoV-2	Preprint server	English	Interim/older version
	infection and severe COVID-19 in Qatar
Acharya 2021	Protection offered by COVID-19 vaccines in reducing SARS-CoV-2 infection frequency; severity and mortality, among Indian Healthcare Workers: Multi-center, pan-Fortis study	Preprint server	English	Ineligible study design
Al Hosani 2021	Sinopharm's BBIBP-CorV Vaccine Effectiveness on Preventing Hospital Admission and Deaths: Results From a Retrospective Study in the Emirate of Abu Dhabi, United Arab Emirates (UAE)	Preprint server	English	Ineligible study design
Andrejko 2021	Early evidence of COVID-19 vaccine effectiveness within the general population of California.	Preprint server	English	Interim/older version
Bergwerk 2021	Covid-19 breakthrough infections in vaccinated health care workers	N Engl J Med	English	Ineligible study design
Brown 2021	Outbreak of SARS-CoV-2 Infections, Including COVID-19 Vaccine Breakthrough Infections, Associated with Large Public Gatherings — Barnstable County, Massachusetts, July 2021	MMWR	English	Ineligible study design
Brunelli 2021	Comparative Effectiveness of BNT162b2 versus Ad26.COV2.S for the Prevention of COVID-19 among Dialysis Patients	Preprint server	English	Ineligible study design
Chia 2021	Virological and serological kinetics of SARS-CoV-2 Delta variant vaccine-breakthrough infections: a multi-center cohort study	Preprint server	English	Ineligible study design
Cohen 2021	Comparative Efficacy over time of the mRNA-1273 (Moderna) vaccine and the BNT162b2 (PfizerBioNTech) vaccine	Preprint server	English	Ineligible study design
Elavarasi 2021	Clinical features, demography and predictors of outcomes of SARS-CoV-2 infection in a tertiary care hospital in India-A cohort study.	Preprint server	English	Ineligible study design
Goldberg 2021	Waning immunity of the BNT162b2 vaccine: A nationwide study from Israel.	Preprint server	English	Ineligible study design
Kang 2021	Transmission dynamics and epidemiological characteristics of Delta variant infections in China	Preprint server	English	Ineligible study design
Kurita 2021	Vaccine Effectiveness for the COVID-19 in Japan	Preprint server	English	Ineligible study design
Mhawish 2021	Comparison of severity of immunized versus non-immunized COVID-19 patients admitted to ICU: A prospective observational study	Ann Med Surg	English	Ineligible study design
Mittelman 2021	Effectiveness of the BNT162b2mRNA Covid-19 Vaccine in Patients with Hematological Neoplasms in a Nationwide Mass Vaccination Setting	Blood	English	Ineligible study design
Paixao 2022	Effectiveness of the CoronaVac Vaccine in Prevention of Symptomatic and Progression to Severe COVID-19 in Pregnant Women in Brazil	Preprint server	English	Included individuals of one sex only
Pattni 2021	Effectiveness of the BNT162b2 (Pfizer-BioNTech) and the ChAdOx1 nCoV-19 (OxfordAstraZeneca) vaccines for reducing susceptibility to infection with the Delta variant (B.1.617.2) of SARS-CoV-2.	Preprint server	English	Ineligible study design
PHE 2021	Public Health England vaccine effectiveness report - March 2021	Unpublished report	English	Duplicate data
Ramakrishnan 2021	Impact of vaccination in reducing Hospital expenses, Mortality and Average length of stay among COVID-19 patients – a retrospective cohort study from India	Preprint server	English	Ineligible study design
Rosa-Diez 2021	Safety and Effectiveness of COVID-19 SPUTNIK V Vaccine in Dialysis Patients	Preprint server	English	Ineligible study design
Servellita 2021	Predominance of antibody-resistant SARS-CoV-2 variants in vaccine breakthrough cases from the San Francisco Bay Area, California	Preprint server	English	Ineligible study design
Taquet 2021	Six-month sequelae of post-vaccination SARS-CoV-2 infection: a retrospective cohort study of 10,024 breakthrough infections	Preprint server	English	Ineligible outcome
Ujjainiya 2021	High failure rate of ChAdOx1 in healthcare workers during Delta variant surge: A case for continued use of masks post-vaccination	Preprint server	English	Ineligible study design
Wang 2021	Increased risk for COVID-19 breakthrough infection in fully vaccinated patients with substance use disorders in the United States between December 2020 and August 2021	World Psych	English	Ineligible study design
