# Supplementary material for: Sex-disaggregated effectiveness data reporting in COVID-19 vaccine research: a systematic review
Source: Commun Med (Lond). 2023 May 19;3:69. doi: 10.1038/s43856-023-00297-7 (PMC10196298; doi:10.1038/s43856-023-00297-7)
Supplement: Supplementary file 3 — Supplementary Data 2 [file 43856_2023_297_MOESM3_ESM.xlsx]

## Sheet: Sheet1
Supplementary Data 2: List of included studies (n=240)
Author, Year	Title	Journal or Platform	Language	Report sex-specific VE data	Notes
Abu-Raddad 2021 (A)	Pfizer-BioNTech mRNA BNT162b2 Covid-19 vaccine protection against variants of concern after one versus two doses	J Trav Med	English	No
Abu-Raddad 2021 (B)	Effectiveness of the BNT162b2 Covid-19 vaccine against the B.1.1.7 and B.1.351 variants	N Engl J Med	English	No
Abu-Raddad 2021 (C)	Association of prior SARS-CoV-2 infection with risk of breakthrough infection following	JAMA	English	No
	mRNA vaccination in Qatar
Akhrass 2021	The association of vaccination and the incidence of new cases of COVID-19 among health care workers, December 16, 2020 through May 4, 2021	Preprint server	English	No
Al Qahtani 2022	Morbidity and mortality from COVID-19 post-vaccination breakthrough infections in association with vaccines and the emergence of variants in Bahrain	Sci Rep	English	No	Originally retrieved as preprint
Alali 2021	Effectiveness of BNT162b2 and ChAdOx1 vaccines against symptomatic COVID-19 among Healthcare Workers in Kuwait: A retrospective cohort study	Healthcare (Basel)	English	No	Originally retrieved as preprint
Alencar 2021	High effectiveness of sars-cov-2 vaccines in reducing covid-19-related deaths in over 75-year-olds, Ceara State, Brazil	Trop Med Infect Dis	English	No
Alkhafaji 2021	The Impact of COVID-19 Vaccine on Rate of Hospitalization and Outcome of COVID-19 Infection in a Single Center in the Eastern Province of Saudi Arabia	Preprint server	English	No
Amirthalingam 2021	Higher serological responses and increased vaccine effectiveness demonstrate the value of extended vaccine schedules in combatting COVID-19 in England	Nat Commun	English	No	Originally retrieved as preprint
Amit 2021	Early rate reductions of SARS-CoV-2 infection and COVID-19 in BNT162b2 vaccine recipients	Lancet	English	No
Andrejko 2021	Prevention of COVID-19 by mRNA-based vaccines within the general population of California	Clin Infect Dis	English	No
Andrews 2022	Vaccine effectiveness and duration of protection of Comirnaty, Vaxzevria and Spikevax against mild and severe COVID-19 in the UK	N Engl J Med	English	No	Originally retrieved as preprint
Angel 2021	Association Between Vaccination With BNT162b2 and Incidence of Symptomatic and Asymptomatic SARS-CoV-2 Infections Among Health Care Workers	JAMA	English	No
Antonelli 2021	Risk factors and disease profile of post-vaccination SARS-CoV-2 infection in UK users of the COVID Symptom Study app: a prospective, community-based, nested, case-control study	Lancet Infect Dis	English	No
Aran 2021	Estimating real-world COVID-19 vaccine effectiveness in Israel using aggregated counts	Preprint server	English	No
Arifin 2021	A brief analysis of the COVID-19 death data in Malaysia	Preprint server	English	No
Arregoces 2021	Effectiveness of COVID-19 Vaccines in Preventing Hospitalizations and Deaths in Colombia: A Pair-Matched, National-Wide Cohort Study in Older Adults	Lancet Healthy Longev	English	No	Originally retrieved as preprint
Aslam 2021	Clinical effectiveness of COVID-19 vaccination in solid organ transplant recipients	Transpl Infect Dis	English	No
Azamgarhi 2021	BNT162b2 vaccine uptake and effectiveness in UK healthcare workers - a single centre cohort study	Nat Commun	English	No
Bahl 2021	Vaccination reduces need for emergency care in breakthrough COVID-19 infections: A multicenter cohort study	Lancet Reg Health Am	English	No	Originally retrieved as preprint
Bajema 2021	Effectiveness of COVID-19 mRNA Vaccines Against COVID-19-Associated Hospitalization - Five Veterans Affairs Medical Centers, United States, February 1-August 6, 2021	MMWR	English	No
Baltas 2021	Post-vaccination COVID-19: A case-control study and genomic analysis of 119 breakthrough infections in partially vaccinated individuals	Clin Infect Dis	English	No
Bar-On 2021	Protection of BNT162b2 Vaccine Booster against Covid-19 in Israel	N Engl J Med	English	No
Barchuk 2021	Vaccine Effectiveness against Referral to Hospital and Severe Lung Injury Associated with COVID-19: A Population-Based Case-Control Study in St. Petersburg, Russia	Preprint server	English	Yes
Barlow 2021	Effectiveness of COVID-19 Vaccines Against SARS-CoV-2 Infection During a Delta Variant Epidemic Surge in Multnomah County, Oregon, July 2021	Preprint server	English	No
Baum 2021	Effectiveness of vaccination against SARS-CoV-2 infection and Covid-19 hospitalization among Finnish elderly and chronically ill – An interim analysis of a nationwide cohort study	PLOS ONE	English	No	Originally retrieved as preprint
Benenson 2021	BNT162B2 mRNA COVID-19 vaccine effectiveness among health care workers	N Engl J Med	English	No
Bermingham 2021	Estimating the effectiveness of first dose of COVID-19 vaccine against mortality in England: a quasi-experimental study	Am J Epidemiol	English	No	Originally retrieved as preprint
Bertollini 2021	Associations of Vaccination and of Prior Infection with Positive PCR Test Results for SARS-CoV-2 in Airline Passengers Arriving in Qatar	JAMA	English	No
Bhatnagar 2021	Effectiveness of BBV152/Covaxin and AZD1222/Covishield Vaccines Against Severe COVID-19 and B.1.617.2/Delta Variant in India, 2021: A Multi-Centric Hospital-Based Case-Control Study	Int J Infect Dis	English	No	Originally retrieved as preprint
Bhattacharya 2021	Evaluation of the dose-effect association between the number of doses and duration since the last dose of COVID-19 vaccine, and its efficacy in preventing the disease and reducing disease severity: A single centre, cross-sectional analytical study from India	Diabetes Metab Syndr	English	No
Bianchi 2021	BNT162B2 mRNA Covid-19 Vaccine Effectiveness in the Prevention of SARS-CoV-2 Infection and Symptomatic Disease in the Medium - to Long-Term: A Retrospective Cohort Study	Vaccines	English	No	Originally retrieved as preprint
Bjork 2021	High level of protection against COVID-19 after two doses of BNT162b2 vaccine in the working age population - first results from a cohort study in Southern Sweden	Infect Dis	English	Yes
Bobdey 2021	Effectiveness of ChAdOx1 nCOV-19 Vaccine: Experience of a tertiary care institute	Med J Armed Forces India	English	No
Bouton 2021	COVID-19 vaccine impact on rates of SARS-CoV-2 cases and post vaccination strain sequences among healthcare workers at an urban academic medical center: a prospective cohort study	Open Forum Infect Dis	English	No	Originally retrieved as preprint
Bozio 2021	Laboratory-Confirmed COVID-19 Among Adults Hospitalized with COVID-19–Like Illness with Infection-Induced or mRNA Vaccine-Induced SARS-CoV-2 Immunity — Nine States, January–September 2021	MMWR	English	No
Braeye 2021	Vaccine effectiveness against infection and onwards transmission of COVID-19: Analysis of Belgian contact tracing data, January-June 2021	Vaccine	English	No
Britton 2021	Effectiveness of the Pfizer-BioNTech COVID-19 Vaccine Among Residents of Two Skilled Nursing Facilities Experiencing COVID-19 Outbreaks - Connecticut, December 2020-February 2021	MMWR	English	No
Bruxvoort 2021	Effectiveness of mRNA-1273 against Delta, Mu, and other emerging variants	BMJ	English	No	Originally retrieved as preprint
Bruxvoort 2022	Real-World Effectiveness of the mRNA-1273 Vaccine Against COVID-19: Interim Results from a Prospective Observational Cohort Study	Lancet Reg Health Am	English	Yes
Butt 2021 (A)	Outcomes among patients with breakthrough SARS-CoV-2 infection after vaccination in a high-risk national population	EClinicalMedicine	English	No
Butt 2021 (B)	SARS-CoV-2 Vaccine Effectiveness in a High-Risk National Population in a Real-World Setting	Ann Intern Med	English	Yes
Cabezas 2021	Associations of BNT162b2 vaccination with SARS-CoV-2 infection and hospital admission and death with covid-19 in nursing homes and healthcare workers in Catalonia: Prospective cohort study	BMJ	English	No
Carazo 2021	Single-dose mRNA vaccine effectiveness against SARS-CoV-2 in healthcare workers extending 16 weeks post-vaccination: a test-negative design from Quebec, Canada	Clin Infect Dis	English	No
Cavanaugh 2021 (A)	Reduced Risk of Reinfection with SARS-CoV-2 After COVID-19 Vaccination - Kentucky, May-June 2021	MMWR	English	No
Cavanaugh 2021 (B)	COVID-19 Outbreak Associated with a SARS-CoV-2 R.1 Lineage Variant in a Skilled Nursing Facility After Vaccination Program - Kentucky, March 2021	MMWR	English	No
Cerqueira-Silva 2021	Influence of age on the effectiveness and duration of protection in Vaxzevria and CoronaVac vaccines	Lancet Reg Health Am	English	No	Originally retrieved as preprint
Chadeau-Hyam 2021	REACT-1 study round 14: High and increasing prevalence of SARS-CoV-2 infection among school-aged children during September 2021 and vaccine effectiveness against infection in England	Lancet Respir Med	English	No	Originally retrieved as preprint
Charmet 2021	Impact of original, B.1.1.7, and B.1.351/P.1 SARS-CoV-2 lineages on vaccine effectiveness of two doses of COVID-19 mRNA vaccines: Results from a nationwide case-control study in France	Lancet Reg Health Eur	English	No
Chemaitelly 2021 (A)	Waning of BNT162b2 vaccine protection against SARS-CoV-2 infection in Qatar	N Engl J Med	English	No	Originally retrieved as preprint
Chemaitelly 2021 (B)	SARS-CoV-2 vaccine effectiveness in immunosuppressed kidney transplant recipients	Preprint server	English	No
Chemaitelly 2021 (C)	mRNA-1273 COVID-19 vaccine effectiveness against the B.1.1.7 and B.1.351 variants and severe COVID-19 disease in Qatar	Nat Med	English	No
Chin 2021	Effectiveness of COVID-19 Vaccines among Incarcerated People in California State Prisons: A Retrospective Cohort Study	Clin Infect Dis	English	No	Originally retrieved as preprint
Chodick 2021 (A)	Assessment of Effectiveness of 1 Dose of BNT162b2 Vaccine for SARS-CoV-2 Infection 13 to 24 Days After Immunization	JAMA Netw Open	English	Yes
Chodick 2021 (B)	The effectiveness of the TWO-DOSE BNT162b2 vaccine: analysis of real-world data	Clin Infect Dis	English	No
Chung 2021	Effectiveness of BNT162b2 and mRNA-1273 covid-19 vaccines against symptomatic SARS-CoV-2 infection and severe covid-19 outcomes in Ontario, Canada: test negative design study	BMJ	English	Yes
Cohn 2022	Breakthrough SARS-CoV-2 infections in 620,000 U.S. Veterans, February 1, 2021 to August 13, 2021	Science	English	No	Originally retrieved as preprint
Corchado-Garcia 2021	Real-World Effectiveness of Ad26.COV2.S Adenoviral Vector Vaccine for COVID-19	JAMA Netw Open	English	No
Dagan 2021	BNT162b2 mRNA Covid-19 Vaccine in a Nationwide Mass Vaccination Setting	N Engl J Med	English	Yes
Daniel 2021	Early evidence of the effect of SARS-CoV-2 vaccine at one medical center	N Engl J Med	English	No
de Gier 2021 (A)	Vaccine effectiveness against SARS-CoV-2 transmission to household contacts during dominance of Delta variant (B.1.617.2), August-September 2021, the Netherlands	Preprint server	English	No
de Gier 2021 (B)	COVID-19 vaccine effectiveness against hospitalizations and ICU admissions in the Netherlands, April- August 2021	Preprint server	English	No
de Gier 2021 (C)	Vaccine effectiveness against SARS-CoV-2 transmission and infections among household and other close contacts of confirmed cases, the Netherlands, February to May 2021	Euro Surveill	English	No
Dolzhikova 2021	One-shot immunization with Sputnik Light (the first component of Sputnik V vaccine) is effective against SARS-CoV-2 Delta variant: efficacy data on the use of the vaccine in civil circulation in Moscow	Preprint server	English	No
Elliott 2021	REACT-1 round 13 final report: exponential growth, high prevalence of SARS-CoV-2 and vaccine effectiveness associated with Delta variant in England during May to July 2021	Science	English	No	Originally retrieved as preprint
Embi 2021	Effectiveness of 2-Dose Vaccination with mRNA COVID-19 Vaccines Against COVID-19–Associated Hospitalizations Among Immunocompromised Adults — Nine States, January–September 2021	MMWR	English	No
Emborg 2021	Vaccine effectiveness of the BNT162b2 mRNA COVID-19 vaccine against RT-PCR confirmed SARS-CoV-2 infections, hospitalisations and mortality in prioritised risk groups	Preprint server	English	No
Eyre 2021	The impact of SARS-CoV-2 vaccination on Alpha and Delta variant transmission	N Engl J Med	English	No
Fabiani 2021	Effectiveness of the comirnaty (BNT162b2, BioNTech/Pfizer) vaccine in preventing SARS-CoV-2 infection among healthcare workers, Treviso province, Veneto region, Italy, 27 December 2020 to 24 March 2021	Euro Surveill	English	No
Filon 2021	Incidence of COVID-19 Infection in Hospital Workers From March 1, 2020 to May 31, 2021 Routinely Tested, Before and After Vaccination With BNT162B2	Sci Rep	English	No	Originally retrieved as preprint
Flacco 2021	Interim estimates of covid-19 vaccine effectiveness in a mass vaccination setting: Data from an italian province	Vaccines	English	Yes
Fowlkes 2021	Effectiveness of COVID-19 Vaccines in Preventing SARS-CoV-2 Infection Among Frontline Workers Before and During B.1.617.2 (Delta) Variant Predominance - Eight U.S. Locations, December 2020-August 2021	MMWR	English	No
Gazit 2022 (A)	BNT162b2 mRNA Vaccine Effectiveness Given Confirmed Exposure; Analysis of Household Members of COVID-19 Patients	Clin Infect Dis	English	No	Originally retrieved as preprint
Gazit 2022 (B)	Comparing SARS-CoV-2 natural immunity to vaccine-induced immunity: reinfections versus breakthrough infections	Clin Infect Dis	English	No	Originally retrieved as preprint
Giansante 2021	COVID-19 vaccine effectiveness among the staff of the Bologna Health Trust, Italy, December 2020-April 2021	Acta Biomed	English	No
Glampson 2021	Assessing COVID-19 Vaccine Uptake and Effectiveness Through the North West London Vaccination Program: Retrospective Cohort Study	J Med Internet Res	English	No
Glatman-Freedman 2021 (A)	Effectiveness of BNT162b2 Vaccine in Adolescents during Outbreak of SARS-CoV-2 Delta Variant Infection, Israel, 2021	Emerg Infect Dis	English	No
Glatman-Freedman 2021 (B)	The BNT162b2 vaccine effectiveness against new COVID-19 cases and complications of breakthrough cases: A nation-wide retrospective longitudinal multiple cohort analysis using individualised data	EBioMedicine	English	No
Goldberg 2021	Protection of previous SARS-CoV-2 infection is similar to that of BNT162b2 vaccine protection: A three-month nationwide experience from Israel	Am J Epidemiol	English	No	Originally retrieved as preprint
Gomes 2021	Is the BioNTech-Pfizer COVID-19 vaccination effective in elderly populations? Results from population data from Bavaria, Germany	PLOS ONE	English	No	Originally retrieved as preprint
Gonzalez 2021	Effectiveness of the first component of Gam-COVID-Vac (Sputnik V) on reduction of SARS-CoV-2 confirmed infections, hospitalisations and mortality in patients aged 60-79: a retrospective cohort study in Argentina	EClinicalMedicine	English	Yes
Gram 2021	Vaccine effectiveness when combining the ChAdOx1 vaccine as the first dose with an mRNA COVID-19 vaccine as the second dose	PLOS Med	English	No	Originally retrieved as preprint
Grannis 2021	Interim Estimates of COVID-19 Vaccine Effectiveness Against COVID-19-Associated Emergency Department or Urgent Care Clinic Encounters and Hospitalizations Among Adults During SARS-CoV-2 B.1.617.2 (Delta) Variant Predominance - Nine States, June-August 2021	MMWR	English	No
Gras-Valenti 2021	[Effectiveness of the first dose of BNT162b2 vaccine to preventing covid-19 in healthcare personnel.]	Rev Esp Salud Publica	Spanish	Yes
Greene 2021	Reduced COVID-19 Hospitalizations among New York City Residents Following Age-Based SARS-CoV-2 Vaccine Eligibility: Evidence from a Regression Discontinuity Design	Vaccine X	English	No	Originally retrieved as preprint
Gupta 2021	Incidence of SARS-CoV-2 Infection in Health Care Workers After a Single Dose of mRNA-1273 Vaccine	JAMA Netw Open	English	No
Haas 2021	Impact and effectiveness of mRNA BNT162b2 vaccine against SARS-CoV-2 infections and COVID-19 cases, hospitalisations, and deaths following a nationwide vaccination campaign in Israel: an observational study using national surveillance data	Lancet	English	No
Hall 2021	COVID-19 vaccine coverage in health-care workers in England and effectiveness of BNT162b2 mRNA vaccine against infection (SIREN): a prospective, multicentre, cohort study	Lancet	English	No
Harris 2021	Effect of vaccination on household transmission of sars-cov-2 in england	N Engl J Med	English	No
Herlihy 2021	Rapid Increase in Circulation of the SARS-CoV-2 B.1.617.2 (Delta) Variant - Mesa County, Colorado, April-June 2021	MMWR	English	No
Hitchings 2021 (A)	Effectiveness of ChAdOx1 vaccine in older adults during SARS-CoV-2 Gamma variant circulation in São Paulo	Nat Commun	English	Yes
Hitchings 2021 (B)	Effectiveness of CoronaVac among healthcare workers in the setting of high SARS-CoV-2 Gamma variant transmission in Manaus, Brazil: A test-negative case-control study	Lancet Reg Health Am	English	No	Originally retrieved as preprint
Hyams 2021	Effectiveness of BNT162b2 and ChAdOx1 nCoV-19 COVID-19 vaccination at preventing hospitalisations in people aged at least 80 years: a test-negative, case-control study	Lancet Infect Dis	English	No
Iliaki 2021	COVID-19 Vaccine Efficacy in a Diverse Urban Healthcare Worker Population	Mayo Clin Proc	English	No	Originally retrieved as preprint
INSPQ 2021	Preliminary Data on Vaccine Effectiveness and Supplementary Opinion on the Strategy for Vaccination Against COVID-19 in Quebec in a Context of Shortage	INSPQ	English	No
Ioannou 2021	Transmission of SARS-CoV-2 variant B.1.1.7 among vaccinated health care workers	Infect Dis	English	No
Ismail 2021	Effectiveness of BNT162b2 mRNA and ChAdOx1 adenovirus vector COVID-19 vaccines on risk of hospitalization among older adults in England: an observational study using surveillance data	Preprint server	English	No
Issac 2021	SARS-CoV-2 Breakthrough Infections among the Healthcare Workers Post-Vaccination with ChAdOx1 nCoV-19 Vaccine in the South Indian State of Kerala	Preprint server	English	Yes
Jaiswal 2021	COVID-19 vaccine effectiveness in preventing deaths among high-risk groups in Tamil Nadu, India	Indian J Med Res	English	No
Jameson 2021	Coronavirus disease 2019 (COVID-19) vaccination in healthcare workers: An early real-world experience	Infect Contr Hosp Epidemiol	English	No
Jara 2021	Effectiveness of an Inactivated SARS-CoV-2 Vaccine in Chile	N Engl J Med	English	No
John 2021	Association of BNT162b2 mRNA and mRNA-1273 Vaccines With COVID-19 Infection and Hospitalization Among Patients With Cirrhosis	JAMA Intern Med	English	No
Jones 2021	Single-dose BNT162b2 vaccine protects against asymptomatic SARS-CoV-2 infection	eLife	English	No
Kale 2021	Clinicogenomic analysis of breakthrough infections by SARS CoV2 variants after ChAdOx1 nCoV- 19 vaccination in healthcare worker	Vaccines	English	No	Originally retrieved as preprint
Kalligeros 2021	Clinical Outcomes of Adult Patients Hospitalized with COVID-19 after Vaccination	Trop Med Infect Dis	English	No
Kang 2022	Effectiveness of Inactivated COVID-19 Vaccines Against COVID-19 Pneumonia and Severe Illness Caused by the B.1.617.2 (Delta) Variant: Evidence from an Outbreak in Guangdong, China	Ann Intern Med	English	No	Originally retrieved as preprint
Katz 2021	Covid-19 Vaccine Effectiveness in Healthcare Personnel in six Israeli Hospitals (CoVEHPI)	Vaccine	English	No	Originally retrieved as preprint
Keehner 2021	Resurgence of SARS-CoV-2 Infection in a Highly Vaccinated Health System Workforce	N Engl J Med	English	No
Khan 2021	Effectiveness of SARS-CoV-2 Vaccination in a Veterans Affairs Cohort of Patients With Inflammatory Bowel Disease With Diverse Exposure to Immunosuppressive Medications	Gastroenterology	English	No
Kim 2022	mRNA Vaccine Effectiveness against COVID-19 among Symptomatic Outpatients Aged ≥16 Years in the United States, February – May 2021	J Infect Dis	English	No	Originally retrieved as preprint
Kislaya 2021	Delta variant and mRNA Covid-19 vaccines effectiveness: higher odds of vaccine infection breakthroughs	Emerg Infect Dis	English	No	Originally retrieved as preprint
Kissling 2021	Vaccine effectiveness against symptomatic SARS-CoV-2 infection in adults aged 65 years and older in primary care: I-MOVE-COVID-19 project, Europe, December 2020 to May 2021	Euro Surveill	English	No
Knobel 2021	Coronavirus disease 2019 (COVID-19) mRNA vaccine effectiveness in asymptomatic healthcare workers	Infect Contr Hosp Epidemiol	English	No
Kojima 2022	Incidence of Severe Acute Respiratory Syndrome Coronavirus-2 infection among previously infected or vaccinated employees	Int J Infect Dis	English	No	Originally retrieved as preprint
Kumar 2021	Effectiveness of the Covid-19 vaccines in preventing infection in dental practitioners – results of a cross-sectional ‘questionnaire-based’ survey	Preprint server	English	No
Kustin 2021	Evidence for increased breakthrough rates of SARS-CoV-2 variants of concern in BNT162b2-mRNA-vaccinated individuals	Nat Med	English	No
Lan 2022	Continued Effectiveness of COVID-19 Vaccination among Urban Healthcare Workers during Delta Variant Predominance	BMC Infect Dis	English	No	Originally retrieved as preprint
Layan 2021	Impact of BNT162b2 vaccination and isolation on SARS-CoV-2 transmission in Israeli households: an observational study	Am J Epidemiol	English	No	Originally retrieved as preprint
Lefevre 2021	Beta SARS-CoV-2 variant and BNT162b2 vaccine effectiveness in long-term care facilities in France	Lancet Healthy Longev	English	No
Li 2021	Effectiveness of inactivated SARS-CoV-2 vaccines against the Delta variant infection in Guangzhou: a test-negative case-control real-world study	Emerg Microbes Infect	English	Yes
Lin 2022	Effectiveness of Covid-19 Vaccines over a 9-Month Period in North Carolina	N Engl J Med	English	Yes
Liu 2022	A Retrospective Analysis of COVID-19 mRNA Vaccine Breakthrough Infections – Risk Factors and Vaccine Effectiveness	JMIR Public Health Surveill	English	No	Originally retrieved as preprint
Lopez Bernal 2021 (A)	Effectiveness of BNT162b2 mRNA vaccine and ChAdOx1 adenovirus vector vaccine on mortality following COVID-19	Preprint server	English	No
Lopez Bernal 2021 (B)	Effectiveness of Covid-19 Vaccines against the B.1.617.2 (Delta) Variant	N Engl J Med	English	No
Lopez Bernal 2021 (C)	Effectiveness of the Pfizer-BioNTech and Oxford-AstraZeneca vaccines on covid-19 related symptoms, hospital admissions, and mortality in older adults in England: test negative case-control study	BMJ	English	No
Lopez-Bernal 2021 (D)	Effectiveness of COVID-19 vaccines against the B.1.617.2 variant	N Engl J Med	English	No	Originally retrieved as preprint
Lotan 2021	Correlation of SARS-CoV-2 Breakthrough Infections to Time-from-vaccine; Preliminary Study	Nat Commun	English	No	Originally retrieved as preprint
Lumley 2021	An observational cohort study on the incidence of SARS-CoV-2 infection and B.1.1.7 variant infection in healthcare workers by antibody and vaccination status	Clin Infect Dis	English	No
Macchia 2021	Evaluation of a COVID-19 Vaccine Campaign and SARS-CoV-2 Infection and Mortality Among Adults Aged 60 Years and Older in a Middle-Income Country	JAMA	English	No
Maltezou 2021	COVID-19 vaccination significantly reduces morbidity and absenteeism among healthcare personnel: A prospective multicenter study	Vaccine	English	No
Manley 2021	SARS-CoV-2 vaccine effectiveness and breakthrough infections in maintenance dialysis patients	Preprint server	English	No
Martinez-Baz 2021 (A)	Effectiveness of COVID-19 vaccines in preventing SARS-CoV-2 infection and hospitalisation, Navarre, Spain, January to April 2021	Euro Surveill	English	No
Martinez-Baz 2021 (B)	Product-specific COVID-19 vaccine effectiveness against secondary infection in close contacts, Navarre, Spain, April to August 2021	Euro Surveill	English	No
Mason 2021	Effects of BNT162b2 mRNA vaccine on Covid-19 infection and hospitalisation among older people: matched case control study for England	BMC Med	English	No	Originally retrieved as preprint
Mazagatos 2021	Effectiveness of mRNA COVID-19 vaccines in preventing SARS-CoV-2 infections and COVID-19 hospitalisations and deaths in elderly long-term care facility residents, Spain, weeks 53 2020 to 13 2021	Euro Surveill	English	No
McEllistrem 2021	Introduction of the BNT162b2 vaccine during a COVID-19 nursing home outbreak	Am J Infect Contr	English	No
McKeigue 2021	Efficacy of two doses of COVID-19 vaccine against severe COVID-19 in those with risk conditions and residual risk to the clinically extremely vulnerable: the REACT-SCOT case-control study	Preprint server	English	No
Meyer 2021	Two doses of the mRNA BNT162b2 vaccine reduce severe outcomes, viral load and secondary attack rate: evidence from a SARS-CoV-2 Alpha outbreak in a nursing home in Germany, January-March 2021	Preprint server	English	No
Moline 2021	Effectiveness of COVID-19 Vaccines in Preventing Hospitalization Among Adults Aged >=65 Years - COVID-NET, 13 States, February-April 2021	MMWR	English	No
Monge 2021	Direct and Indirect Effectiveness of mRNA Vaccination against Severe Acute Respiratory Syndrome Coronavirus 2 in Long-Term Care Facilities, Spain	Emerg Infect Dis	English	No
Mor 2021	BNT162b2 Vaccination efficacy is marginally affected by the SARS-CoV-2 B.1.351 variant in fully vaccinated individuals	J Clin Epidemiol	English	No	Originally retrieved as preprint
Moustsen-Helms 2021	Vaccine effectiveness after 1st and 2nd dose of the BNT162b2 mRNA Covid-19 Vaccine in long-term care facility residents and healthcare workers – a Danish cohort study	Preprint server	English	No
Muhsen 2021	Effectiveness of BNT162b2 mRNA COVID-19 Vaccine Against Acquisitions of SARS-CoV-2 Among Health Care Workers in Long-Term Care Facilities: A Prospective Cohort Study	Clin Infect Dis	English	No	Originally retrieved as preprint
Murillo-Zamora 2021	Effectiveness of BNT162b2 COVID-19 Vaccine in Preventing Severe Symptomatic Infection among Healthcare Workers	Medicina	English	No
Murugesan 2022	Protective Effect Conferred by Prior Infection and Vaccination on COVID-19 in a Healthcare Worker Cohort in South India	PLOS ONE	English	No	Originally retrieved as preprint
Muthukrishnan 2021	Vaccination status and COVID-19 related mortality: A hospital based cross sectional study	Med J Armed Forces India	English	No
Nanduri 2021	Effectiveness of Pfizer-BioNTech and Moderna Vaccines in Preventing SARS-CoV-2 Infection Among Nursing Home Residents Before and During Widespread Circulation of the SARS-CoV-2 B.1.617.2 (Delta) Variant - National Healthcare Safety Network, March 1-August 1, 2021	MMWR	English	No
Narayan 2021	Uptake and impact of vaccination against COVID-19 among healthcare workers – evidence from a multicentre study	Am J Infect Contr	English	No
Nasreen 2022	Effectiveness of COVID-19 vaccines against variants of concern in Ontario, Canada	Nat Microbiol	English	No	Originally retrieved as preprint
Ng 2021	Impact of Delta Variant and Vaccination on SARS-CoV-2 Secondary Attack Rate Among Household Close Contacts	Lancet	English	No
Niessen 2021	Vaccine effectiveness against COVID-19 related hospital admission in the Netherlands: a test-negative case-control study	Vaccine	English	Yes	Originally retrieved as preprint
Nordström 2021	Effectiveness of heterologous ChAdOx1 nCoV-19 and mRNA prime-boost vaccination against symptomatic Covid-19 infection in Sweden: A nationwide cohort study	Lancet Reg Health Eur	English	No
Nordström 2022	Effectiveness of Covid-19 Vaccination Against Risk of Symptomatic Infection, Hospitalization, and Death Up to 9 Months: A Swedish Total-Population Cohort Study	Lancet	English	Yes	Originally retrieved as preprint
North 2021	Determining the Incidence of Asymptomatic SARS-CoV-2 among Early Recipients of COVID-19 Vaccines: A Prospective Cohort Study of Healthcare Workers before, during and after Vaccination [DISCOVER-COVID-19	Clin Infect Dis	English	No
Nunes 2021	mRNA vaccine effectiveness against COVID-19-related hospitalisations and deaths in older adults: a cohort study based on data linkage of national health registries in Portugal, February to August 2021	Euro Surveill	English	No
Olson 2021	Effectiveness of Pfizer-BioNTech mRNA Vaccination Against COVID-19 Hospitalization Among Persons Aged 12–18 Years — United States, June–September 2021	MMWR	English	No
Paris 2021	Effectiveness of mRNA-BNT162b2, mRNA-1273, and ChAdOx1 nCoV-19 vaccines against COVID-19 in healthcare workers: an observational study using surveillance data	Clin Microbiol Infect	English	No
Pascucci 2021	Evaluation of the Effectiveness and Safety of the BNT162b2 COVID-19 Vaccine in the Vaccination Campaign among the Health Workers of Fondazione Policlinico Universitario Agostino Gemelli IRCCS	Int J Environm Res Public Health	English	No
Patalon 2021	Short Term Reduction in the Odds of Testing Positive for SARS-CoV-2; a Comparison Between Two Doses and Three doses of the BNT162b2 Vaccine	JAMA Intern Med	English	No	Originally retrieved as preprint
Pawlowski 2021	FDA-authorized mRNA COVID-19 vaccines are effective per real-world evidence synthesized across a multi-state health system	Med	English	No
Pezzotti 2021	Impact of COVID-19 vaccination on the risk of SARS-CoV-2 infection and hospitalization and death in Italy	Ist Sup Sanita	English	No
PHE 2021	PHE monitoring of the early impact and effectiveness of COVID-19 vaccination in England	Unpublished report	English	No
Pilishvili 2021	Effectiveness of mRNA Covid-19 Vaccine among U.S. Health Care Personnel	N Engl J Med	English	No
Polinski 2021	Effectiveness of the Single-Dose Ad26.COV2.S COVID Vaccine	JAMA Netw Open	English	No	Originally retrieved as preprint
Poukka 2021	Cohort study of Covid-19 vaccine effectiveness among healthcare workers in Finland, December 2020 - October 2021	Vaccine	English	No	Originally retrieved as preprint
Pouwels 2021	Impact of Delta on viral burden and vaccine effectiveness against new SARS-CoV-2 infections in the UK	Nat Med	English	No	Originally retrieved as preprint
Pramod 2021	Effectiveness of Covishield vaccine in preventing Covid-19 – A test-negative case-control study	Vaccine	English	No	Originally retrieved as preprint
Prasad 2021	COVID-19 Vaccination Associated with Reduced Post-Operative SARS-CoV-2 Infection and Morbidity	Ann Surg	English	No
Prieto-Alhambra 2021	Comparative effectiveness and safety of homologous two-dose ChAdOx1 versus heterologous vaccination with ChAdOx1 and BNT162b2: a cohort analysis	Nat Commun	English	No	Originally retrieved as preprint
Pritchard 2021	Impact of vaccination on new SARS-CoV-2 infections in the United Kingdom	Nat Med	English	No
Puranik 2021	Comparison of Two Highly-Effective mRNA Vaccines for COVID-19 During Periods of Alpha and Delta Variant Prevalence	Preprint server	English	No
Ranzani 2021 (A)	Effectiveness of the CoronaVac vaccine in older adults during a gamma variant associated epidemic of covid-19 in Brazil: test negative case-control study	BMJ	English	No
Ranzani 2021 (B)	One-dose ChAdOx1 nCoV-19 Vaccine Effectiveness Against Symptomatic COVID-19 in a vulnerable community in Rio de Janeiro, Brazil: test-negative design study	Clin Infect Dis	English	No	Originally retrieved as preprint
Ranzani 2021 (C)	Vaccine effectiveness of Ad26.COV2.S against symptomatic COVID-19 and clinical outcomes in Brazil: a test-negative study design	Preprint server	English	No
Regev-Yochay 2021	Decreased infectivity following BNT162b2 vaccination: A prospective cohort study in Israel	Lancet Reg Health Eur	English	No
Reis 2021	Effectiveness of BNT162b2 Vaccine against Delta Variant in Adolescents	N Engl J Med	English	No
Robilotti 2021	Clinical and genomic characterization of SARS CoV-2 infections in mRNA vaccinated health care personnel in New York City	Clin Infect Dis	English	No
Robles-Fontan 2021	Time-Varying Effectiveness of Three Covid-19 Vaccines in Puerto Rico	Lancet Reg Health Am	English	No	Originally retrieved as preprint
Ronchini 2022	Lower probability and shorter duration of infections after Covid-19 vaccine correlate with anti-SARS-CoV-2 circulating IgGs	PLOS ONE	English	No
Rosenberg 2021 (A)	New COVID-19 Cases and Hospitalizations Among Adults, by Vaccination Status - New York, May 3-July 25, 2021	MMWR	English	No
Rosenberg 2021 (B)	COVID-19 Vaccine Effectiveness by Product and Timing in New York State	N Engl J Med	English	No	Originally retrieved as preprint
Rosero-Bixby 2021	Vaccine effectiveness of Pfizer-BioNTech and Oxford-AstraZeneca to prevent severe COVID-19 in Costa Rica by September and October 2021: A nationwide, observational study of hospitalisations prevalence.	JMIR Public Health Surveill	English	No	Originally retrieved as preprint
Rovida 2021	SARS-CoV-2 vaccine breakthrough infections with the alpha variant are asymptomatic or mildly symptomatic among health care workers	Nat Commun	English	No	Originally retrieved as preprint
Ruban 2021	Effectiveness of vaccination in preventing severe SARS CoV-2 infection in South India-a hospital-based cross-sectional study	Preprint server	English	No
Rubin 2021	SARS-CoV-2 Infection in Public School District Employees Following a District-Wide Vaccination Program — Philadelphia County, Pennsylvania, March 21–April 23, 2021	MMWR	English	No
Saciuk 2021	Pfizer-BioNTech vaccine effectiveness against Sars-Cov-2 infection: Findings from a large observational study in Israel	Prev Med	English	Yes
Sagiraju 2021	The effectiveness of SARS-CoV-2 vaccination in preventing severe illness and death – real-world data from a cohort of patients hospitalized with COVID-19	Preprint server	English	No
Sajal 2021	Effectiveness of partial COVID-19 vaccination on the outcome of hospitalized COVID-19 patients during the second pandemic In India	Preprint server	English	No
Sakre 2021	COVID 19 vaccination: Saviour or unfounded reliance? A cross sectional study among the air warriors	Med J Armed Forces India	English	No
Salo 2021	The indirect effect of mRNA-based Covid-19 vaccination on unvaccinated household members	Nat Commun	English	No	Originally retrieved as preprint
Sansone 2021	Effectiveness of BNT162b2 vaccine against SARS-CoV-2 among healthcare workers	Med Lav	English	No
Satwik 2021	ChAdOx1 nCoV-19 effectiveness during an unprecedented surge in SARS COV-2 infections	Eur J Intern Med	English	No
Scobie 2021	Monitoring Incidence of COVID-19 Cases, Hospitalizations, and Deaths, by Vaccination Status - 13 U.S. Jurisdictions, April 4-July 17, 2021	MMWR	English	No
Self 2021	Comparative Effectiveness of Moderna, Pfizer-BioNTech, and Janssen (Johnson & Johnson) Vaccines in Preventing COVID-19 Hospitalizations Among Adults Without Immunocompromising Conditions - United States, March-August 2021	MMWR	English	No
Seppala 2021	Vaccine effectiveness against infection with the Delta (B.1.617.2) variant, Norway, April to August 2021	Euro Surveill	English	No
Shah 2021	Effect of vaccination on transmission of COVID-19: an observational study in healthcare workers and their households	N Engl J Med	English	No	Originally retrieved as preprint
Sheikh 2021 (A)	SARS-CoV-2 Delta VOC in Scotland: demographics, risk of hospital admission, and vaccine effectiveness	Lancet	English	No
Sheikh 2021 (B)	BNT162b2 and ChAdOx1 nCoV-19 Vaccine Effectiveness against Death from the Delta Variant	N Engl J Med	English	No
Shrestha 2021	Effectiveness of mRNA COVID-19 Vaccines among Employees in an American Healthcare System	Preprint server	English	No
Shrotri 2021	Vaccine effectiveness of the first dose of ChAdOx1 nCoV-19 and BNT162b2 against SARS-CoV-2 infection in residents of long-term care facilities in England (VIVALDI): a prospective cohort study	Lancet Infect Dis	English	No
Singanayagam 2021	Community Transmission and Viral Load Kinetics of SARS-CoV-2 Delta (B.1.617.2)Variant in Vaccinated and Unvaccinated Individuals	Lancet Infect Dis	English	No	Originally retrieved as preprint
Singer 2021	Effectiveness of BNT162b2 mRNA COVID-19 Vaccine Against SARS-CoV-2 Variant Beta (B.1.351) Among Persons Identified Through Contact Tracing in Israel	EClinicalMedicine	English	No	Originally retrieved as preprint
Singh 2021	Effectiveness of COVID-19 vaccine in preventing infection and disease severity: A case control study from an Eastern State of India.	Epidemiol Infect	English	No
Skowronski 2021	Single-dose mRNA vaccine effectiveness against SARS-CoV-2, including Alpha and Gamma variants: a test-negative design in adults 70 years and older in British Columbia, Canada	Clin Infect Dis	English	Yes
Skowronski 2022 (A)	Comparative single-dose mRNA and ChAdOx1 vaccine effectiveness against SARS-CoV-2, including early variants of concern: a test-negative design, British Columbia, Canada	J Infect Dis	English	Yes	Originally retrieved as preprint
Skowronski 2022 (B)	Two-dose SARS-CoV-2 vaccine effectiveness with mixed schedules and extended dosing intervals: test-negative design studies from British Columbia and Quebec, Canada	Clin Infect Dis	English	Yes	Originally retrieved as preprint
Starrfelt 2022 (A)	High vaccine effectiveness against COVID-19 infection and severe disease among residents and staff of long-term care facilities in Norway, November – June 2021	Antimicrob Steward Healthc Epidemiol	English	No	Originally retrieved as preprint
Starrfelt 2022 (B)	Age and product dependent vaccine effectiveness against SARS-CoV-2 infection and hospitalisation among adults in Norway: a national cohort study, January-September 2021	BMC Med	English	No	Originally retrieved as preprint
Stowe 2021	Effectiveness of COVID-19 vaccines against hospital admission with the Delta (B.1.617.2) variant.	Preprint server	English	No
Subbarao 2022	Vaccine Effectiveness Against Infection and Death Due to SARS-CoV-2, Following One and Two Doses of the BNT162b2 and ChADox-1 in Residents of Long-Term Care Facilities in England, Using a Time-Varying Proportional Hazards Model	Age Ageing	English	No
Swift 2021	Effectiveness of Messenger RNA Coronavirus Disease 2019 (COVID-19) Vaccines Against Severe Acute Respiratory Syndrome Coronavirus 2 (SARS-CoV-2) Infection in a Cohort of Healthcare Personnel	Clin Infect Dis	English	No
Tande 2021 (A)	Impact of the COVID-19 Vaccine on Asymptomatic Infection Among Patients Undergoing Pre-Procedural COVID-19 Molecular Screening	Clin Infect Dis	English	No
Tande 2021 (B)	MRNA vaccine effectiveness against asymptomatic SARS-CoV-2 infection over a seven-month period	Infect Contr Hosp Epidemiol	English	No
Tang 2021 (A)	BNT162b2 and mRNA-1273 COVID-19 vaccine effectiveness against the Delta (B.1.617.2) variant in Qatar	Nat Med	English	No	Originally retrieved as preprint
Tang 2021 (B)	Asymptomatic and Symptomatic SARS-CoV-2 Infections after BNT162b2 Vaccination in a Routinely Screened Workforce	JAMA	English	No
Tanislav 2021	Effect of SARS-CoV-2 vaccination among health care workers in a geriatric care unit after a B.1.1.7-variant outbreak	Public Health	English	No
Tartof 2021	Six-Month Effectiveness of BNT162B2 mRNA COVID-19 Vaccine in a Large US Integrated Health System: A Retrospective Cohort Study	Lancet	English	No	Originally retrieved as preprint
Tenforde 2021 (A)	Effectiveness of SARS-CoV-2 mRNA Vaccines for Preventing Covid-19 Hospitalizations in the United States	Clin Infect Dis	English	No
Tenforde 2021 (B)	Sustained Effectiveness of Pfizer-BioNTech and Moderna Vaccines Against COVID-19 Associated Hospitalizations Among Adults - United States, March-July 2021	MMWR	English	No
Tenforde 2021 (C)	Effectiveness of Pfizer-BioNTech and Moderna Vaccines Against COVID-19 Among Hospitalized Adults Aged >=65 Years - United States, January-March 2021	MMWR	English	No
Teran 2021	Postvaccination SARS-CoV-2 infections among skilled nursing facility residents and staff members - Chicago, Illinois, December 2020-March 2021	Am J Transpl	English	No
Thompson 2021 (A)	Effectiveness of Covid-19 Vaccines in Ambulatory and Inpatient Care Settings	N Engl J Med	English	No
Thompson 2021 (B)	Prevention and Attenuation of Covid-19 with the BNT162b2 and mRNA-1273 Vaccines	N Engl J Med	English	No
Vasileiou 2021	Interim findings from first-dose mass COVID-19 vaccination roll-out and COVID-19 hospital admissions in Scotland: a national prospective cohort study	Lancet	English	No
Veneti 2021	No difference in risk of hospitalization between reported cases of the SARS-CoV-2 Delta variant and Alpha variant in Norway	Int J Infect Dis	English	No	Originally retrieved as preprint
Victor 2021	Protective Effect of COVID-19 Vaccine Among Health Care Workers During the Second Wave of the Pandemic in India	Mayo Clin Proc	English	No
Vignier 2021	Breakthrough Infections of SARS-CoV-2 Gamma Variant in Fully Vaccinated Gold Miners, French Guiana, 2021	Emerg Infect Dis	English	No
Villela 2021	Effectiveness of Mass Vaccination in Brazil against Severe COVID-19 Cases	Preprint server	English	No
Waldman 2021	Real-world impact of vaccination on coronavirus disease 2019 (COVID-19) incidence in healthcare personnel at an academic medical center	Infect Contr Hosp Epidemiol	English	No
Walsh 2021	Impact of first dose of BNT162b2 vaccine on COVID-19 infection among healthcare workers in an Irish hospital	Irish J Med Sci	English	No
Weekes 2021	Single-dose BNT162b2 vaccine protects against asymptomatic SARS-CoV-2 infection	eLife	English	No	Originally retrieved as preprint
Whitaker 2021	Pfizer-BioNTech and Oxford AstraZeneca COVID-19 vaccine effectiveness and immune response among individuals in clinical risk groups	J Infect	English	No	Originally retrieved as preprint
Wickert 2021	Estimates of Single Dose and Full Dose BNT162b2 Vaccine Effectiveness among USAF Academy cadets, 1 Mar - 1 May 2021	Preprint server	English	No
Williams 2021 (A)	An outbreak caused by the SARS-CoV-2 Delta (B.1.617.2) variant in a care home after partial vaccination with a single dose of the COVID-19 vaccine Vaxzevria, London, England, April 2021	Euro Surveill	English	No
Williams 2021 (B)	COVID-19 Outbreak Associated with a SARS-CoV-2 P.1 Lineage in a Long-Term Care Home after Implementation of a Vaccination Program - Ontario, April-May 2021	Clin Infect Dis	English	No
Yassi 2021	Infection control, occupational and public health measures including mRNA-based vaccination against SARS-CoV-2 infections to protect healthcare workers from variants of concern: A 14-month observational study using surveillance data	PLOS ONE	English	No
Yelin 2021	Associations of the BNT162b2 COVID-19 vaccine effectiveness with patient age and comorbidities	Preprint server	English	No
Young-Xu 2021 (A)	Coverage and Estimated Effectiveness of mRNA COVID-19 Vaccines Among US Veterans	JAMA Netw Open	English	Yes
Young-Xu 2021 (B)	SARS-Cov-2 Infection versus Vaccine-Induced Immunity among Veterans	Preprint server	English	No
Zacay 2021	BNT162b2 Vaccine Effectiveness in Preventing Asymptomatic Infection With SARS-CoV-2 Virus: A Nationwide Historical Cohort Study	Open Forum Infect Dis	English	No
