# Supplementary material for: Sex-disaggregated effectiveness data reporting in COVID-19 vaccine research: a systematic review
Source: Commun Med (Lond). 2023 May 19;3:69. doi: 10.1038/s43856-023-00297-7 (PMC10196298; doi:10.1038/s43856-023-00297-7)
Supplement: Supplementary file 4 — Supplementary Data 3 [file 43856_2023_297_MOESM4_ESM.xlsx]

## Sheet: Sheet1
Supplementary Data 3: Main characteristics of studies that reported sex-specific vaccine effectiveness (VE) estimates for one or more COVID-19 vaccines (n=21). * Funding sources reported by the study authors: Key Project of Medicine Discipline of Guangzhou, Basic Research Project of Key Laboratory of Guangzhou; Foshan Scientific and Technological Key Project for COVID-19; Zhuhai Scientific and Te…
Study	Country and period	Funding source	Design	Circulating VOC(s) during study period	Population characteristics				Vaccination details			VOC-specific VE
					Type	Sample size	Age	% Female	Product	Interval between doses	Comparison(s)
Barchuk 2021	Russia	None reported	CC	Delta	General population	13893	≥18	61.8	Sputnik V	Not reported	2 doses vs a mix of 1 dose or no vaccine	Yes (Delta)
	(Jul-Aug 2021)
Bjork 2022	Sweden	Swedish Research Council, Governmental Funds for Clinical Research	PC	Alpha (32-50% of cases)	General population	805741	18-64	52.9	Comirnaty	Median of 28 days (99% at least 21 days between dose 1 and 2)	1 dose vs no vaccine	No
	(Dec 2020 – Feb 2021)
											2 doses vs no vaccine
Bruxvoort 2022	United States	Moderna Inc.	PC	Mix of Alpha, Beta, Gamma and Delta	General population	705756	≥18; median (IQR) 65 years (45-73)	59.4	Spikevax	Median (IQR): 28 days (28-29)	2 doses vs no vaccine	No
	(Dec 2020 – Jun 2021)
Butt 2021 (C)	United States	None reported	TN-CC	Not reported	Veterans	108720	≥18; median (IQR) 61 years (47-72)	16.4	Comirnaty, Spikevax	NR	1 dose vs no vaccine	No
	(Dec 2020 – Mar 2021)
											2 doses vs no vaccine
Chodick 2021 (A)	Israel	None reported	RC	Likely the wildtype virus	General population	503875	≥16	52.4	Comirnaty	NR	13-24 days post dose 1 vs 1-12 days post dose 1	No
	(Dec 2020 – Jan 2021)
Chung 2021	Canada	CIRN through a grant from PHAC and CIHR	TN-CC	Mix of Alpha, Beta and Gamma	General population	324033	≥16	57.3	Comirnaty, Spikevax	21 days for Pfizer, 28 days for Moderna. Intervals between dose 1 and 2 were extended to 35-42 days in late Jan 2021	1 dose vs no vaccine	No
	(Dec 2020 – Apr 2021)
											2 doses vs no vaccine
Dagan 2021	Israel	No project-specific funding reported	RC	Alpha	General population	1193236	≥16	50	Comirnaty	21 to 27 days (95% before day 24)	1 dose vs no vaccine	Yes (Alpha)
	(Dec 2020 - Feb 2021)
											2 doses vs no vaccine
Flacco 2021	Italy	None reported	RC	Alpha	General population	245226	≥18	52.1	Comirnaty, Spikevax, Vaxzevria	Not reported	1 dose vs no vaccine	Yes (Alpha)
	(Jan-May 2021)
											2 doses vs no vaccine
Gonzalez 2021	Argentina	None reported	RC	Not reported	General population of older adults	186581	60-79	55.1	Sputnik V	Not applicable (vaccinated individuals had received only 1 dose)	1 dose vs no vaccine	No
	(Dec 2020 - May 2021)
Gras-Valenti 2021	Spain	None reported	CC	Not reported, but Alpha was becoming dominant at that time	Healthcare workers	268	Range: 22-64	77.6	Comirnaty	Not applicable (vaccinated individuals had received only 1 dose)	1 dose vs no vaccine	No
	(Jan-Feb 2021)
Hitchings 2021 (A)	Brazil	No project-specific funding reported	TN-CC	Gamma	Population of older adults	61360	≥60	57.7	Vaxzevria	Median (IQR): 86 days (84-92) for cases and 85 days (84-90) for controls	1 dose vs no vaccine	Yes (Gamma)
	(Jan-Jul 2021)
Issac 2021	India	None reported	PC	Alpha, Delta	Healthcare workers	324	Mean (SD): 34.09 (9.43)	84	Covishield	Dose 2 given within 50 days of receiving dose 1	2 doses vs no vaccine	No
	(Jan-Jul 2021)
Li 2021	China	Multiple*	TN-CC	Delta	General population	366	Range: 18-59	43.7	Coronavac, Covilo	Not reported	1 dose vs no vaccine	Yes (Delta)
	(May-Jun 2021)
											2 doses vs no vaccine
Lin 2022	United States (Dec 2020- Sep 2021)	None reported	RC	Delta dominant since July 2021	General population	10600823	≥12 (but VE estimates based on those ≥18)	51.4	Jcovden,	Not reported	2 doses vs no vaccine	No
									Comirnaty, Spikevax
Niessen 2022	Netherlands	National Institute of Public Health and the Environment (Netherlands)	TN-CC	Alpha	General population of mostly older adults	634	≥18	42.6	Jcovden, Comirnaty, Spikevax, Vaxzevria	Not reported	1 dose vs no vaccine	Yes (Alpha)
	(May-Jun 2021)
											2 doses vs no vaccine
Nordstrom 2022#	Sweden	None reported	RC	Delta during part of the study period	General population	Cohort 1: 1,684,958	Not reported	Cohort 1:	Comirnaty, Spikevax, Vaxzevria	Not reported	2 doses vs no vaccine	No
	(Jan-Oct 2021)							29.7
						Cohort 2:
						3966630		Cohort 2:
								54
Saciuk 2022	Israel	None reported	RC	Not reported	General population	1650885	≥16	52.2	Comirnaty	At least 21 days (no more details)	2 doses vs no vaccine	No
	(Jan-Apr 2021)
Skowronski 2021	Canada	None reported	TN-CC	Alpha, Gamma	General population	16993	≥70	50.9	Comirnaty, Spikevax	Not applicable (vaccinated individuals had received only 1 dose)	1 dose vs no vaccine	No
	(Apr-May 2021)
Skowronski 2022 (A)	Canada	None reported	TN-CC	Alpha, Gamma, Delta	General population	111405	50-69	51.9	Comirnaty, Covishield, Spikevax, Vaxzevria	Not applicable (vaccinated individuals had received only 1 dose)	1 dose vs no vaccine	No
	(Apr-Oct 2021)
Skowronski 2022 (B)	Canada	Provincial authorities of Quebec and British Columbia; British Columbia Centre for Disease Control Foundation for Public Health	TN-CC	Alpha, Delta, Gamma	General population	1531236	≥18	57.2	Comirnaty, Covishield, Spikevax, Vaxzevria	Not reported	2 doses vs no vaccine	No
	(May-Nov 2021)
Young-Xu 2021 (A)	United States	US FDA, US Department of Veterans Affairs Office of Rural Health	TN-CC	Alpha (and VOIs Epsilon and Iota)	Veterans	6647733	≥18	9.5	Comirnaty, Spikevax	Not reported	1 dose vs no vaccine	No
	(Dec 2020 – Mar 2021)
											2 doses vs no vaccine
