# Supplementary material for: Sex-disaggregated effectiveness data reporting in COVID-19 vaccine research: a systematic review
Source: Commun Med (Lond). 2023 May 19;3:69. doi: 10.1038/s43856-023-00297-7 (PMC10196298; doi:10.1038/s43856-023-00297-7)
Supplement: Supplementary file 5 — Supplementary Data 4 [file 43856_2023_297_MOESM5_ESM.xlsx]

## Sheet: Sheet1
Supplementary Data 4: Results of risk of bias assessment of 21 studies that reported sex-disaggregated vaccine effectiveness (VE) data. Note: Each domain was judged as low, moderate or serious risk of bias based on a series of items and signaling questions adapted from the Cochrane’s ROBINS-I tool.
Study	Confounding	Selection bias	Intervention misclassification	Missing data	Outcome misclassification	Overall risk of bias
Barchuk 2021	Serious	Serious	Moderate	No information	Low	Serious
	Unclear whether previously infected individuals were included.	Participants' selection was conditional on outcome status and dependent on healthcare seeking behaviour. A traditional case-control design was adopted, thus generating serious potential for selection bias.	Self-reported vaccination status		All participants were hospitalized; given the disease severity, it is unlikely that outcome measurement was significantly affected by knowledge of vaccination status or the vaccination status itself.	Serious potential for confounding and selection bias; moderate risk of misclassification of vaccination status (sefl-reported).
	Only age and triage centre were adjusted for in analysis.
	Non-immune period was accounted for - VE estimated starting 14 days post dose 2.
Bjork 2021	Serious	Low	Low	Low	Moderate	Moderate
	Only age was adjusted for in analysis; no other potential confounders were accounted for.	The study cohort included all persons aged 18–64 years residing in Skåne county, Sweden, on 27 December 2020 when vaccinations started. Therefore, participants' selection was likely unaffected by vaccination and outcome status.	As this is a database linkage study, the risk of intervention misclassification is low	The paper provides very little information on how missing data were handled, but as it is a large study based on a national registry, it is unlikely that a lot of data were missing.	Potential for outcome misclassification given that vaccinated individuals are less likely to experience COVID-19-related symptoms (which are also milder) and are less likely to get tested.	Serious confounding, moderate risk of outcome misclassification; low risk of selection bias and intervention misclassification. The study is based on a very large population.
	Previously infected individuals were included.				Unclear whether outcome assessors were aware of vaccination status.
	Non-immune period was considered in some analyses (i.e. VE estimated 14+ days post dose 2; but also at earlier timepoints).
Bruxvoort 2022	Moderate	Moderate	Low	Low	Moderate	Moderate
	Extensive adjustment of all confounders that were possible to measure. Risk of residual confounding linked with difficult to measure confounders (e.g. risk avoidance behaviour) and very large age categories.	The prospective cohort study design helps to avoid selection bias, as selection does not depend on characteristics observed after the intervention. However, follow-up was shorter for unvaccinated than for vaccinated (1.93 vs 3.55 months; likely as a result of the unvaccinated getting vaccinated) which could cause the VE to be underestimated.	Info on the intervention is extracted from a vaccination registry	Data extracted from a registry; similar percentages of missing data for vaccinated and unvaccinated	Risk of misclassification of outcome due to knowledge of the intervention on the part of the patient and possibly the treating physician for the primary outcome (COVID diagnosis). For secondary outcomes (COVID hospitalization and COVID death), the risk of misclassification is minimal due to the severity of the symptoms.	Moderate risk of confounding, selection bias and misclassification of the outcome status.
	Individuals with prior infection were included in analysis (6 to 10% of the total study population), with a slightly higher proportion among those unvaccinated. This was adjusted for in analysis.				Unclear whether outcome assessors were aware of vaccination status.
	Non-immune period was accounted for (i.e. VE estimated 14+ days post dose 2).
Butt 2021 (C)	Serious	Low	Low	Moderate	Moderate	Moderate
	No adjustment for occupation or SES, no indication that calendar time was taken into account, reason for testing was not taken into consideration (symptoms versus contact of confirmed case versus travel-related test), but reasonable adjustment for other potential sources of confounding.	The use of a test-negative study design minimizes the risk of a selection bias.	Info on the intervention is extracted from a vaccination registry	Hard to judge as no details are given in the article regarding how missing data were handled.	The outcome of interest was documented SARS-CoV-2 infection, regardless of symptoms. However, vaccinated individuals might have been less likely to seek care and get tested, particularly if asymptomatic or in case of mild symptoms.	Serious risk of confounding, but low to moderate risk of bias for other domains due to the test-negative design and the use of administrative data.
	Those with prior infection were excluded from analysis.				Unclear whether outcome assessors were aware of vaccination status.
	Non-immune was not taken into account: sex-specific VE was estimated 7+ days post dose 2 as well as any time post dose 1 and post dose 2. All these VE estimates show a significant protective effect, which is likely biased.
Chodick 2021 (A)	Serious	Moderate	Low	Low	Moderate	Moderate
	Among individual-level confounders, only age was adjusted for in analysis.		Info on the intervention is extracted from a vaccination registry	No specific information on missing data but the sample size is very large	Both documented SARS-CoV-2 infection (regardless of symptoms) and symptomatic disease were considered in this study. Vaccinated individuals might have differed from those unvaccinated in their likelihood of getting tested, thus resulting in potential misclassification of the outcome status.	Serious confounding, moderate risk of bias due to participants' selection and moderate potential for outcome misclassification.
	Non-immune period was partially accounted for: the study compared individuals who had received the first vaccine dose 13-24 days earlier versus individuals who had received the first dose 1-12 days earlier. The latter group was considered "unvaccinated" given that less than 14 days had elapsed since vaccination.				Unclear whether outcome assessors were aware of the vaccination status.
	Participants with prior infection were excluded from analysis.
Chung 2021	Moderate	Low	Low	Low	Moderate	Moderate
	Adjustment for key participants' characteristics such as age and area of residence (which could be used as a proxy for SES).	"...because the date of symptom onset is largely unavailable in the Ontario Laboratories Information System, and the Case and Contact Management system only has information on people who test positive, we used specimen collection date as the index date. This might have led to some vaccinated people being classified into an incorrect dose-to-index interval because symptom onset would have occurred…	Info on the intervention is extracted from a vaccination registry		Date of symptom onset not recorded - potential misclassification of cases, likely non differential with respect to the vaccination status.
	Those with prior infection were excluded.				Unclear whether outcome assessors were aware of vaccination status.
	Non-immune period was accounted for only in some analyses. In fact, VE was estimated 14+ days post dose 1 and 7+ days post dose 2.
Dagan 2021	Moderate	Low	Low	Low	Moderate	Moderate confounding; issues related to the definition of the outcome (based on symptoms), prone to misclassification. Moderate confounding but low potential for selection bias owing to the use of a test-negative design.
	Matching was utilized to balance study groups with respect to several key characteristics (age, are of residence, influenza vaccination history, pregnancy status, comorbidities, etc.).		Vaccination status was recorded at time of intervention, so likelihood of misclassification is low		Potential for outcome misclassification given that vaccinated individuals are less likely to experience COVID-19-related symptoms (which are also milder) and are less likely to get tested.
	Non-immune period was taken into account.				This is less likely to be the case for severe outcomes (e.g. hospitalization, death) that were also assessed in this study.
	Individuals with prior infection were excluded from the study.				Unclear whether outcome assessors were aware of vaccination statu
Flacco 2021	Moderate	Low	Low	Low	Moderate	Moderate
	Those with prior infection were excluded.	The study cohort included all adults residing in the province of Pescara, enrolled in the National Healthcare System. Participants were recruited irrespective of vaccination status and/or outcome status.	Info on the intervention is extracted from a vaccination registry		Outcome data come from administrative datasets and are based on the use of validated tests (RT-PCR). Nonetheless, clinical assessment might have varied across participants based on symptom severity; individuals were not routinely screened for SARS-CoV-2 infection, thus potentially leading to misclassification.	Moderate potential for confounding and outcome misclassification; low selection bias owing to the use of administrative data including the entire population residing in a province.
	The analysis accounted for non-immune period as follow-up starts at least 14 days post vaccination.
	Among individual-level confounders, age and comorbidities were accounted for among both males and females.
Gonzalez 2021	Moderate	Moderate	Low	Low	Moderate	Moderate
	Excluded participants who were younger than 60, since these people were not prioritized at this stage in the vaccine rollout.	Participants opted into the program by self-registering for the only vaccination system. Therefore, these individuals are likely more health-conscious than those who did not register to receive a vaccine.	Info on the intervention is extracted from a vaccination registry	The number of vaccinated and unvaccinated individuals included in the study according to the flow chart (Figure 1) matches the total number of males and females contributing to the VE estimation (Table 4). It is thus unlikely that participants were excluded for reasons other than those defining eligibility (age, type of vaccine received, prior infection status, etc). Even if the article does not …	Possible issues in outcome assessment as it depended on symptoms, which might differ depending on vaccination status.	Moderate potential for confounding, selection bias and outcome misclassification.
	Also attempted matching vaccinated people to those unvaccinated, although "a strong imbalance between vaccinated and unvaccinated groups with respect to age was evident: 30% (12195/40387) of the vaccinated group and 80 (119561/146194) of the unvaccinated belonged to the 60-69 subgroup. Therefore a matched 60-79 subgroup (60-79m) with a 1:0¢97 vaccinated-unvaccinated ratio was generated. A 1:1 per…
					Unclear whether outcome assessors were aware of vaccination status.
	Individuals with prior infection were excluded and non-immune period was accounted for (i.e. excluded from analysis).
Gras-Valenti 2021	Serious	Moderate	Low	Low	Low	Serious
	Age and reason for testing were adjusted for in analysis.	Case-control study conducted among healthcare workers within a single centre, i.e. a special population that is frequently tested for SARS-CoV-2 infection	Info on the intervention is extracted from a vaccination registry		The outcome of interest was documented SARS-CoV-2 infection, regardless of symptoms, in a population that is frequently tested due to increased exposure risk; hence, the potential for outcome misclassification is likely low.	Small case-control study conducted in a single centre, with serious potential for confounding and moderate risk of selection bias.
	Individuals with prior infection were included in the study, although these represented a small proportion (3.7%) of the total.
	VE was estimated starting 12 days post dose 1; so the non-immune period was only partially accounted for.
Hitchings 2021 (A)	Serious	Low	Low	Moderate	Low	Moderate
	Multiple individual characteristics were controlled for through matching and model adjustment.	The study cohort included all persons aged 60 and older residing in Sao Paulo State who had complete and consistent data on age, sex, residence, vaccination and testing status and dates. Given that a significant proportion of individuals were excluded due to missing data on one or more factors that are associated with vaccination and/or outcome, there is some potential for selection bias, which i…	Info on the intervention is extracted from a vaccination registry	Participants' selection was conditional on availability of complete and consistent data on multiple factors, and less than half of those potentially eligible were finally included in the study. For this reason, the risk of bias resulting from missing data is, at a minimum, moderate.	The outcome of interest was symptomatic disease, taking into account the date of symptom onset and restricting to those with sample collection date within 10 days after symptom onset, which minimizes the risk of differential misclassification of the outcome status.	Serious confounding, but low to moderate risk of bias related to other domains, also due to the use of a test-negative study design.
	Individuals who had a SARS-CoV-2 infection in the prior 90 days were excluded, but the study population might include individuals who got infected earlier than that.
	Non-immune period was accounted for, but the study utilized a long time frame and calendar time was not acccunted for.
Issac 2021	Serious	Low	Low	Low	Moderate	Serious
	Confounding by several individual characteristics was highly likely and not adjusted for. Furthermore, calendar time was not considered despite the long time frame.	The study was designed to enrol healthcare workers from a single hospital, and it looks like all those eligible were included. There might be generalizability issues, but selection bias is not a major concern.	Info on the intervention is extracted from an administrative database.	All eligible individuals were likely included in the study, so it seems that missing data were not a concern.	Although all participants were under surveillance during the observation period, it seems that surveillance was primarily based on symptom monitoring and molecular tests were done in the event of symptoms or contact with an infected case. Vaccinated individuals might have been less likely to experience symptoms, and thus of getting tested, thus leading to potential misclassification of the outcom…	At least serious confounding and moderate potential for outcome misclassification. Although selection bias was deemed to be low, the study population was small.
	Unclear whether those with prior infection were excluded or not.
	The non-immune period was accounted for in analysis.
Li 2021	Serious	Low	Moderate	Low	Low	Serious
	Only age was adjusted for in analysis; no other potential confounders were accounted for.	The use of a test-negative study design minimizes the risk of a selection bias. Furthermore, the study was restricted to individuals within a specific age range who had similar healthcare seeking behaviours.	The source of vaccination data is unclear, thus hindering a proper assessment of risk of bias related to this domain. The study authors only mention that vaccination data, as well as other data utilized in the study, were collected by investigators.	The number of participants excluded due to missing is likely very small and unlikely to affect the study findings.	Participants were selected conditional on the outcome status, and it is unlikely that the outcome ascertainment was affected by the vaccination status considering that a test-negative design was utilized. The outcome definition was not dependent on symptoms, and participants had similar testing history, thus minimizing the risk of misclassifying cases among vaccinated subjects.	Serious confounding and moderate risk of misclassification of the vaccination status. The use of a test-negative design minimizes concerns about selection bias, but the study included a small population.
	Unclear whether previously infected individuals were excluded.
	Non-immune period was taken into account.
Lin 2022	Moderate	Low	Low	Low	Moderate	Moderate
	The non-immune period was properly accounted for (VE estimated starting 1 month post-vaccination). Estimates were obtained through modelling, accounting for calendar time.	The study was designed to enrol individuals residing in North Carolina, and all or almost all of them were included in the study. The probability of being selected into the study was therefore unrelated to vaccination and/or outcome status.	Info on the intervention is extracted from a vaccination registry	Data on severe outcomes were likely missing for many individuals. The impact of missing data on covariates was likely negligible and handled through multiple imputation, thus reducing the risk of bias.	There are some concerns regarding the ascertainment of severe outcomes. Differences in healthcare seeking behaviours could have led to underestimate the rate of events among those vaccinated.	Moderate confounding and potential for outcome misclassifcation, with particular emphasis on severe outcomes. Risk of bias due to participants' selection and assessment of vaccination status is likely low.
	Models were adjusted for age, race/ethnicity, sex, geographic region, and county-level vaccination rate.
	Unclear whether individuals with prior infection were excluded.
Niessen 2022	Serious	Low	Low	Low	Low	Moderate
	Estimates were adjusted for key individual characteristics (e.g. continuous age, week of symptom onset, nursing home residence and presence of comorbidities.	The use of a test-negative design minimizes the potential for selection bias.	Info on the intervention was obtained from study participants and verified with the national vaccination registry, thus minimizing the potential for misclassification.	A small proportion of individuals were excluded from the analysis due to missing outcome and/or exposure data, so the likely impact of missing data was negligible.	As this was a test-negative study conducted in a hospital setting, it is very unlikely that the outcome assessment was affected by participants' vaccination status or knowledge of it. All participants were selected based on clinical presentation, and all required hospitalization.	Serious confounding but low risk of bias related to all other domains.
	The non-immune period was properly accounted for (VE estimated starting 14+ days post vaccination).
	The investigators had no information regarding past infections, so it is highly likely that previously infected individuals were included in the population.
Nordstrom 2022	Moderate	Low	Low	Low	Moderate	Moderate
	Estimates were adjusted for key individual-level characteristics.	The study includes all vaccinated individuals in the country and a random sample of unvaccinated individuals.		There is no information regarding missing data, but the study includes a large population sample and the impact of missing data is likely negligible.	The study only focused on symptomatic cases, thus reducing the potential for misclassification of the outcome. Nonetheless, vaccinated individuals could have been less likely to get tested.	Moderate confounding and potential for outcome misclassifcation. Risk of bias due to participants' selection and assessment of vaccination status is likely low.
	The non-immune period was properly accounted for.
	Made efforts to exclude individuals with prior infection, though some people with prior asymptomatic infection may have been included.
Saciuk 2022	Moderate	Low	Low	Low	Moderate	Moderate
	Estimates were adjusted for key individual-level characteristics, while accounting for calendar time. However, many comorbidities and occupation were not considered.	The study includes all eligible members of a large administrative database.	Info on the intervention is extracted from an administrative database.	There is no information regarding missing data, but the study includes a large population sample and the impact of missing data is likely negligible.	Symptomatic individuals, especially if unvaccinated, might have been more likely to seek care and get tested, thus resulting in potential misclassification of the outcome status.	Moderate confounding and potential for outcome misclassifcation. Risk of bias due to participants' selection and assessment of vaccination status is likely low.
	Individuals with prior infection were excluded from the analysis.
	The non-immune period was not properly accounted for (VE estimated starting 7 days post vaccination).
Skowronski 2021	Moderate	Low	Low	Moderate	Moderate	Moderate
	Lack of adjustment for major confounders (SES, race), but most were adjusted for.	The use of a test-negative design minimizes the potential for selection bias.	Info on the intervention is extracted from an administrative database.	Participants with missing data were excluded, but there is no indication if the quantity and nature of missing data was comparable between vaccinated and unvaccinated.	Knowledge of vaccination status might influence decision to get test in case of symptoms, which could lead to outcome misclassification. However, the test negative design and the use of administrative data are decreasing the risk of the outcome being misclassified.	Moderate confounding and potential for outcome misclassification. Low risk of selectio bias due to the use of a test-negative design. Information about vaccination status was obtained from administrative sources, thus minimizing the potential for misclassification. A non-specified number of potentially eligible participants were excluded due to missing data, but there is no infomration regarding …
	Previously infected individuals were excluded from the study.
	The non-immune period was taken into consideration.
Skowronski 2022 (A)	Moderate	Low	Low	Moderate	Moderate	Moderate
	Lack of adjustment for various individual-level confounders, but accounted for calendar time.	The use of a test-negative design minimizes the potential for selection bias.	Info on the intervention is extracted from an administrative database.	Participants with missing data were excluded; no mention as to whether the quantity and nature of the missing data was similar or different between groups.	Vaccinated individuals might have been more likely to test positive compared to those unvaccinated; the test negative design minimizes the differences in healthcare seeking behaviours by vaccination status.	Moderate confounding and potential for outcome misclassification. Low risk of selectio bias due to the use of a test-negative design. Information about vaccination status was obtained from administrative sources, thus minimizing the potential for misclassification. A non-specified number of potentially eligible participants were excluded due to missing data, but there is no infomration regarding …
	Individuals with prior infection were excluded from the study population.
	The non-immune period was properly accounted for.
Skowronski 2022 (B)	Serious	Low	Low	Moderate	Moderate	Moderate
	Lack of adjustment for some important individual-level confounders, but others were accounted for along with calendar time.	The use of a test-negative design minimizes the potential for selection bias.	Info on the intervention is extracted from an administrative database.	No info on whether the nature and amount of missing data was similar between vaccinated and non-vaccinated, but all individuals with missing data were excluded.	Knowledge of vaccination status might influence decision to get test in case of symptoms, which could lead to outcome misclassification. However, the test negative design and the use of administrative data are decreasing the risk of the outcome being misclassified. Both symptomatic and asymptomatic individuals were included in the outcome definition, thus increasing the potential for differential…	Moderate confounding and potential for outcome misclassification. Low risk of selectio bias due to the use of a test-negative design. Information about vaccination status was obtained from administrative sources, thus minimizing the potential for misclassification. A non-specified number of potentially eligible participants were excluded due to missing data, but there is no infomration regarding …
	The non-immune period was properly accounted for.
	Unclear whether previously infected individuals were excluded.
Young-Xu 2021 (A)	Moderate	Low	Moderate	Moderate	Moderate	Moderate
	Most important confounders were adjusted for, though SES and occupation were not considered.	The use of a test-negative design minimizes the potential for selection bias.	Vaccination status is assessed based on administrative data, which makes it very reliable. However, only vaccination administered at veteran health administration facilities was considered, so there is a risk that some patients were vaccinated elsewhere and misclassified. This risk is likely minimal.	Participants with incomplete VHA files were excluded, but had outcome data for all participants.	Knowledge of vaccination status might influence decision to get test in case of symptoms, which could lead to outcome misclassification. However, the test negative design and the use of administrative data are decreasing the risk of the outcome being misclassified. Both symptomatic and asymptomatic individuals were included in the outcome definition, thus increasing the potential for differential…	Moderate confounding and potential for outcome misclassification. Low risk of selectio bias due to the use of a test-negative design. Information about vaccination status was obtained from administrative sources, thus minimizing the potential for misclassification, but some participants could have been vaccinated outside of the VHA system and thus misclassified. A non-specified number of potentia…
	Previously infected individuals were excluded from the study.
	The non-immune period was properly accounted for.
